# Supplementary material for: Transcriptomic analysis of Campylobacter jejuni NCTC 11168 in response to epinephrine and norepinephrine
Source: Front Microbiol. 2015 May 18;6:452. doi: 10.3389/fmicb.2015.00452 (PMC4435418; doi:10.3389/fmicb.2015.00452)
Supplement: Supplementary file 2 [file Table_2.XLS]

## Sheet: Sheet1
Table S2. Comparison on fold changes in gene expression of this study and two previous publications.
Gene Symebol	Description	Gene ID	log2(FC)				p values				Sign/NS
			Epi 1	NE 1	Palyada's paper 2	Butcher's paper 2	Epi	NE	Palyada's paper 2	Butcher's paper 2	Epi 3	NE 3	Palyada's paper 2	Butcher's paper 2
dnaA	chromosomal replication initiation protein	Cj0001	0.0113	0.2054	NA	-0.516283	0.914989	0.119649	NA	0.196574	ns	ns	NA	ns
dnaN	DNA polymerase III subunit beta	Cj0002	0.1697	0.0522	-0.37922	-0.105215	0.0143744	0.615769	0.0172	0.764287	ns	ns	ns	ns
gyrB	DNA gyrase subunit B	Cj0003	0.0923	0.1197	-0.966437	0.102924	0.632328	0.536704	6.27e-06	0.848939	ns	ns	sign	ns
Cj0004c	monoheme cytochrome C	Cj0004c	0.8473	0.6938	-0.10533	0.0624615	0.340469	0.138043	0.492	0.966193	ns	ns	ns	ns
Cj0005c	molydopterin containing oxidoreductase	Cj0005c	0.9786	0.9291	-0.03638	-0.913161	0.28719	0.102414	0.822	0.0229781	ns	ns	ns	ns
Cj0006	putative Na+/H+ antiporter family protein	Cj0006	0.0409	0.2011	0.18344	-0.358245	0.683389	0.049373	0.36	0.366671	ns	ns	ns	ns
gltB	glutamate synthase large subunit	Cj0007	0.2335	0.2982	-0.814277	-0.358199	0.439467	0.699837	8.76e-05	0.350784	ns	ns	sign	ns
Cj0008	hypothetical protein	Cj0008	0.5288	0.6376	-1.04323	-0.968119	0.0105146	0.0831828	1.05e-05	0.0223898	ns	ns	sign	ns
gltD	glutamate synthase subunit beta	Cj0009	0.4309	0.1132	-0.935505	-0.400309	0.0121762	0.530735	0.000108	0.30552	ns	ns	ns	ns
rnhB	ribonuclease HII	Cj0010c	0.0197	0.0989	-1.58192	-0.0730928	0.744376	0.438429	1.29e-08	0.814564	ns	ns	sign	ns
Cj0011c	non-specific DNA binding protein	Cj0011c	0.7171	0.3547	-3.02257	-1.57374	0.000206364	0.0161997	9.56e-10	8.72326e-05	sign	ns	sign	sign
rrc	non-heme iron protein	Cj0012c	1.1205	0.9747	-3.64566	-0.975029	0.00150036	0.00127146	3.83e-12	0.0137211	sign	sign	sign	ns
ilvD	dihydroxy-acid dehydratase	Cj0013	0.382	0.7055	-0.299387	-0.37924	0.144083	0.0609913	0.0242	0.32589	ns	ns	ns	ns
Cj0014c	integral membrane protein	Cj0014c	0.1526	0.331	-0.682585	-0.480988	0.271313	0.0661858	0.00105	0.222904	ns	ns	ns	ns
Cj0015c	hypothetical protein	Cj0015c	1.0844	1.3893	-0.609572	-0.0228477	0.0238375	0.0149017	0.00034	0.911014	sign	sign	ns	ns
Cj0016	transcriptional regulator	Cj0016	0.3674	0.5365	-0.0201125	0.453444	0.0887339	0.0158956	0.898	0.312999	ns	ns	ns	ns
dsbI	disulfide bond formation protein	Cj0017c	0.392	0.2987	1.55643	1.659	0.00386763	0.00424737	1.18e-07	0.000202864	ns	ns	sign	sign
Cj0018c	disulphide bond formation protein	Cj0018c	0.3638	0.2711	1.93978	2.1014	0.0373599	0.145073	2.07e-10	1.00714e-05	ns	ns	sign	sign
Cj0019c	MCP-domain signal transduction protein	Cj0019c	0.302	0.3915	0.403718	-0.300355	0.0303922	0.0891598	0.0055	0.436499	ns	ns	ns	ns
Cj0020c	cytochrome C551 peroxidase	Cj0020c	0.1963	0.1317	0.549715	-0.723123	0.00520462	0.356216	0.000522	0.0683574	ns	ns	ns	ns
Cj0021c	putative fumarylacetoacetate (FAA) hydrolase family protein	Cj0021c	0.4276	0.5854	-1.28392	-0.798759	0.00162115	0.116195	2.1e-08	0.0462508	ns	ns	sign	ns
Cj0022c	ribosomal pseudouridine synthase	Cj0022c	0.2802	0.4304	0.324385	-0.69977	0.0523543	0.00953157	0.13	0.272538	ns	ns	ns	ns
purB	adenylosuccinate lyase	Cj0023	0.0669	0.1731	1.28106	0.0136684	0.355592	0.228914	2.95e-05	0.988538	ns	ns	sign	ns
nrdA	ribonucleotide-diphosphate reductase subunit alpha	Cj0024	0.1408	0.4871	0.866807	-0.0297535	0.0819814	0.161003	5.61e-06	0.896487	ns	ns	sign	ns
Cj0025c	sodium:dicarboxylate family transmembrane symporter	Cj0025c	0.3345	0.2348	1.11693	1.34388	0.0638217	0.158545	0.01	0.00509829	ns	ns	ns	sign
thyX	FAD-dependent thymidylate synthase	Cj0026c	0.2888	0.4135	-0.677913	-0.176268	0.0444697	0.00330094	0.000112	0.628298	ns	ns	ns	ns
pyrG	CTP synthetase	Cj0027	0.3255	0.5576	-0.0039325	0.188831	0.17183	0.0332339	0.975	0.691023	ns	ns	ns	ns
recJ	single-stranded-DNA-specific exonuclease	Cj0028	0.0767	0.0317	-0.245778	-0.316045	0.159606	0.903621	0.141	0.420508	ns	ns	ns	ns
ansA	L-asparaginase	Cj0029	0.0275	0.1772	-0.242407	0.266015	0.231153	0.212533	0.0948	0.568274	ns	ns	ns	ns
Cj0030	hypothetical protein	Cj0030	0.1538	0.5918	NA	-0.835893	0.23589	0.00872031	NA	1	ns	sign	NA	ns
Cj0031	putative type IIS restriction/modification enzyme	Cj0031	0.2883	0.4605	-0.346785	-1.0078	0.165993	0.00650487	0.0813	0.0115126	ns	ns	ns	ns
Cj0032	putative type IIS restriction/modification enzyme	Cj0032	NA	NA	-0.436418	-0.568048	NA	NA	0.00929	0.171543	NA	NA	ns	ns
Cj0033	integral membrane protein	Cj0033	0.282	0.4182	-0.15757	-1.69256	0.0197818	0.0272457	0.22	0.000252863	ns	ns	ns	ns*
Cj0034c	hypothetical protein	Cj0034c	0.3222	0.1541	0.287718	0.16294	0.0605239	0.28489	0.0308	0.737706	ns	ns	ns	ns
Cj0035c	efflux protein	Cj0035c	1.0637	0.7293	0.9542	0.343177	0.0269033	0.18677	NA	0.466372	sign	ns	NA	ns
Cj0036	hypothetical protein	Cj0036	0.0706	0.0256	-0.138533	-0.168753	0.552906	0.821575	0.36	0.644284	ns	ns	ns	ns
Cj0037c	cytochrome C	Cj0037c	2.0015	2.653	-1.25542	-2.08304	0.0171647	0.06025	2.79e-06	2.49972e-07	sign	ns	sign	sign
Cj0038c	putative poly(A) polymerase family protein (EC:2.7.7.-)	Cj0038c	0.0005	0.3989	-0.192455	-0.572674	0.954111	0.0890595	0.213	0.532628	ns	ns	ns	ns
typA	GTP-binding protein TypA	Cj0039c	0.6723	1.1182	0.602017	-0.00755954	0.00229661	0.037814	0.00016	0.938686	sign	sign	ns	ns
Cj0040	hypothetical protein	Cj0040	1.9097	1.5628	-0.9738	-3.67128	0.00425122	0.117984	3.78e-05	0.00185512	sign	ns	sign	sign
fliK	flagellar hook-length control protein	Cj0041	1.0604	1.4293	-0.8273	-3.92669	0.0746573	0.0738636	6.62e-06	6.84276e-16	ns	ns	sign	sign
flgD	flagellar basal body rod modification protein	Cj0042	2.1627	2.2637	-0.522748	-2.67094	0.00487758	0.0487188	0.000536	2.75774e-10	sign	sign	ns	sign
flgE	flagellar hook protein	Cj0043	1.6058	1.74	-0.874618	-2.37743	0.00560289	0.0565672	2.97e-05	1.10648e-08	sign	ns	sign	sign
Cj0044c	hypothetical protein	Cj0044c	0.0891	0.1936	-0.32665	-2.05713	0.637908	0.717593	0.0421	9.91834e-07	ns	ns	ns	ns*
Cj0045c	iron-binding protein	Cj0045c	0.29	0.238	-0.127635	-2.29143	0.721201	0.814206	0.389	4.02031e-08	ns	ns	ns	ns*
Cj0046	pseudogene	Cj0046	0.5741	1.3333	NA	NA	0.0733159	0.0333388	NA	NA	ns	sign	NA	NA
mnmA	tRNA-specific 2-thiouridylase MnmA	Cj0053c	0.236	0.2131	0.285733	-0.27123	0.125434	0.198293	0.0425	0.476484	ns	ns	ns	ns
Cj0054c	lysine decarboxylase family protein	Cj0054c	0.1883	0.1683	1.09133	-0.225841	0.0069094	0.180613	1.86e-05	0.546328	ns	ns	sign	ns
Cj0055c	hypothetical protein	Cj0055c	0.2433	0.486	-0.150247	-0.30355	0.00849253	0.0424282	0.295	0.429987	ns	ns	ns	ns
Cj0056c	hypothetical protein	Cj0056c	0.0534	0.3744	-0.534778	-0.358416	0.72522	0.00714307	0.00426	0.352861	ns	ns	ns	ns
Cj0057	hypothetical protein	Cj0057	0.313	0.0051	1.14103	-0.296835	0.00452131	0.861296	1.77e-06	0.469488	ns	ns	sign	ns
Cj0058	peptidase C39 family protein	Cj0058	0.1591	0.2186	0.456778	-0.277504	0.158395	0.284564	0.00324	0.582149	ns	ns	ns	ns
fliY	flagellar motor switch protein FliY	Cj0059c	0.0601	0.0708	-0.916473	-0.364318	0.50005	0.491478	7.73e-06	0.347631	ns	ns	sign	ns
fliM	flagellar motor switch protein FliM	Cj0060c	0.1502	0.169	-0.20459	0.114831	0.0293205	0.297963	0.109	0.826502	ns	ns	ns	ns
fliA	flagellar biosynthesis sigma factor	Cj0061c	0.0643	0.1308	-0.198547	0.00137946	0.629391	0.132667	0.17	0.978387	ns	ns	ns	ns
Cj0062c	integral membrane protein	Cj0062c	0.018	0.1547	-0.336955	0.194271	0.86453	0.0163363	0.0221	0.696261	ns	ns	ns	ns
Cj0063c	ATP-binding protein	Cj0063c	0.0456	0.0427	-0.27095	-0.271514	0.596894	0.735356	0.0469	0.479059	ns	ns	ns	ns
flhF	flagellar biosynthesis regulator FlhF	Cj0064c	0.1128	0.0045	0.107715	-0.310632	0.178929	0.96759	0.407	0.416288	ns	ns	ns	ns
folK	2-amino-4-hydroxy-6-hydroxymethyldihydropteridine pyrophosphokinase	Cj0065c	0.1578	0.0545	-0.486577	0.0133668	0.227806	0.793842	0.00148	1	ns	ns	ns	ns
aroQ	3-dehydroquinate dehydratase	Cj0066c	0.0961	0.2623	0.0234475	-0.435442	0.150688	0.247338	0.822	0.261419	ns	ns	ns	ns
Cj0067	chlorohydrolase	Cj0067	0.2427	0.0945	-0.186557	-0.204867	0.0378176	0.52975	0.278	0.605289	ns	ns	ns	ns
pspA	protease	Cj0068	0.1009	0.0133	-0.36169	-0.142485	0.261347	0.936261	0.149	0.698352	ns	ns	ns	ns
Cj0069	hypothetical protein	Cj0069	0.0855	0.0071	0.71728	-0.116343	0.572164	0.886104	5.29e-05	0.732714	ns	ns	sign	ns
Cj0070c	hypothetical protein	Cj0070c	0.3686	0.298	1.07845	0.742467	0.174839	0.385883	1.33e-06	1	ns	ns	sign	ns
Cj0072c	pseudogene	Cj0072c	0.3284	0.832	NA	NA	0.26762	0.0102208	NA	NA	ns	sign	NA	NA
Cj0073c	hypothetical protein	Cj0073c	0.6656	0.6685	-3.68596	-1.52151	0.0219867	0.103572	1.1e-14	0.00014418	sign	ns	sign	sign
Cj0074c	iron-sulfur protein	Cj0074c	0.4351	0.6006	-3.15735	-0.84966	0.0386632	0.106312	1.81e-13	0.0313121	ns	ns	sign	ns
Cj0075c	oxidoreductase iron-sulfur subunit	Cj0075c	0.308	0.4883	-1.78815	-0.434012	0.00252621	0.0330664	4.81e-08	0.261776	ns	ns	sign	ns
lctP	L-lactate permease	Cj0076c	0.0478	0.1955	0.113153	-0.480407	0.634235	0.29921	0.389	0.216041	ns	ns	ns	ns
cdtC	cytolethal distending toxin C	Cj0077c	0.151	0.3161	-0.46527	-0.855207	0.260298	0.271561	0.00145	0.0413967	ns	ns	ns	ns
cdtB	cytolethal distending toxin B	Cj0078c	0.3515	0.5254	-0.17514	-0.700907	0.00289342	0.0282887	0.15	0.0794704	ns	ns	ns	ns
cdtA	cytolethal distending toxin A	Cj0079c	0.2367	0.2388	0.0429525	-0.184214	0.0460601	0.174951	0.727	0.615053	ns	ns	ns	ns
Cj0080	hypothetical protein	Cj0080	0.3105	0.6239	NA	-1.01277	0.0532205	0.151067	NA	0.313826	ns	ns	NA	ns
cydA	cytochrome bd oxidase subunit I	Cj0081	0.1027	0.1694	-0.554065	-0.109912	0.233635	0.21288	0.00419	0.754943	ns	ns	ns	ns
cydB	cytochrome bd oxidase subunit II	Cj0082	0.0633	0.1191	-0.33301	-0.36694	0.600039	0.495541	0.0452	0.386163	ns	ns	ns	ns
Cj0085c	amino acid recemase	Cj0085c	0.1093	0.033	0.03469	-0.859607	0.425885	0.863595	0.814	0.0398465	ns	ns	ns	ns
ung	uracil-DNA glycosylase	Cj0086c	0.3251	0.5348	0.74919	-0.877748	0.0852697	0.160088	NA	0.0426438	ns	ns	NA	ns
aspA	aspartate ammonia-lyase	Cj0087	0.2063	0.1181	0.539555	0.138161	0.463313	0.630536	0.000217	0.782126	ns	ns	ns	ns
dcuA	anaerobic C4-dicarboxylate transporter	Cj0088	0.5621	0.6337	-0.232682	0.131109	0.0958624	0.102517	0.0596	0.79531	ns	ns	ns	ns
Cj0089	lipoprotein	Cj0089	0.1393	0.1941	-0.854592	-0.551662	0.217708	0.0574614	8.41e-06	0.162494	ns	ns	sign	ns
Cj0090	lipoprotein	Cj0090	0.343	0.3888	-1.04628	-0.139038	0.0431689	0.0363504	6.08e-06	0.699128	ns	ns	sign	ns
Cj0091	putative lipoprotein	Cj0091	0.1499	0.1037	-0.318453	0.875562	0.14232	0.364918	0.0281	0.044043	ns	ns	ns	ns
Cj0092	hypothetical protein	Cj0092	0.0579	0.2969	-0.372783	0.0396523	0.488678	0.0356723	0.00668	0.970753	ns	ns	ns	ns
Cj0093	hypothetical protein	Cj0093	0.5461	0.4552	-0.610733	0.299491	0.0163428	0.0795059	0.00383	0.507214	ns	ns	ns	ns
rplU	50S ribosomal protein L21	Cj0094	0.1986	0.1673	1.39835	0.150684	0.0512757	0.659669	4.26e-09	0.759433	ns	ns	sign	ns
rpmA	50S ribosomal protein L27	Cj0095	0.053	0.1328	1.49861	-0.0489712	0.739252	0.516674	1.92e-09	0.860518	ns	ns	sign	ns
obgE	GTPase ObgE	Cj0096	0.3492	0.1202	1.22923	0.405814	0.000360135	0.0938759	4.82e-08	0.370579	ns	ns	sign	ns
proB	gamma-glutamyl kinase	Cj0097	0.1408	0.0562	-0.239935	-0.287838	0.381859	0.311002	0.161	0.457656	ns	ns	ns	ns
fmt	methionyl-tRNA formyltransferase	Cj0098	0.0947	0.3328	0.457957	-0.603112	0.176597	0.0976787	0.0056	0.149783	ns	ns	ns	ns
birA	biotin--protein ligase	Cj0099	0.5893	0.6036	-1.26513	0.211977	0.00145764	0.00346097	1.87e-07	0.668461	sign	sign	sign	ns
Cj0100	ParA family protein	Cj0100	0.0833	0.0379	-0.0072475	-0.283325	0.143461	0.541716	0.955	0.461309	ns	ns	ns	ns
Cj0101	ParB family protein	Cj0101	0.201	0.4303	-0.249977	-2.1677	0.173793	0.0147415	0.0895	1.60658e-06	ns	ns	ns	ns*
atpF	F0F1 ATP synthase subunit B' (EC:3.6.3.14)	Cj0102	0.0088	0.1503	-0.403483	-0.420022	0.868163	0.328079	0.0055	0.283344	ns	ns	ns	ns
atpF	F0F1 ATP synthase subunit B	Cj0103	0.048	0.5247	-0.126672	-0.379463	0.808848	0.12264	0.339	0.351598	ns	ns	ns	ns
atpH	F0F1 ATP synthase subunit delta	Cj0104	0.1212	0.4302	0.127612	-0.00662833	0.350254	0.1501	0.347	1	ns	ns	ns	ns
atpA	F0F1 ATP synthase subunit alpha	Cj0105	0.0209	0.0759	-0.0538725	0.193692	0.812107	0.537483	0.697	0.682668	ns	ns	ns	ns
atpG	F0F1 ATP synthase subunit gamma	Cj0106	0.0495	0.1653	0.31785	-0.449906	0.648262	0.0592836	0.021	0.247284	ns	ns	ns	ns
atpD	F0F1 ATP synthase subunit beta	Cj0107	0.1051	0.2849	-0.71857	-0.0227393	0.228503	0.0234139	0.000923	0.909492	ns	ns	ns	ns
atpC	F0F1 ATP synthase subunit epsilon (EC:3.6.3.14)	Cj0108	0.092	0.0313	-0.429268	0.336384	0.306927	0.750222	0.00941	0.472067	ns	ns	ns	ns
exbB3	putative MotA/TolQ/ExbB proton channel family protein	Cj0109	0.3908	0.6282	-0.703097	-0.501097	0.156609	0.107333	4.63e-05	0.211195	ns	ns	sign	ns
exbD3	putative exbD/tolR family transport protein	Cj0110	0.0565	0.3471	-0.635747	-0.908373	0.682528	0.319971	0.00124	0.0444942	ns	ns	ns	ns
Cj0111	hypothetical protein	Cj0111	0.3736	0.6483	NA	-0.788231	0.0295365	0.00313448	NA	0.0569545	ns	sign	NA	ns
tolB	translocation protein TolB	Cj0112	0.0718	0.1173	0.07905	-0.0436816	0.228283	0.284705	0.565	0.877454	ns	ns	ns	ns
pal	peptidoglycan associated lipoprotein	Cj0113	0.0503	0.1161	0.73922	0.0376283	0.405688	0.0382659	1.1e-05	0.974003	ns	ns	sign	ns
Cj0114	hypothetical protein	Cj0114	0.0971	0.2673	-1.01449	-0.64741	0.471535	0.327489	4.74e-06	0.109899	ns	ns	sign	ns
slyD	FKBP-type peptidyl-prolyl cis-trans isomerase	Cj0115	0.0127	0.0471	-0.6486	0.175436	0.899694	0.748309	7.92e-05	0.715592	ns	ns	sign	ns
fabD	malonyl CoA-acyl carrier protein transacylase	Cj0116	0.2642	0.3123	-0.871413	0.287177	0.221072	0.22854	6.47e-06	0.528951	ns	ns	sign	ns
pfs	5'-methylthioadenosine/S-adenosylhomocysteine nucleosidase	Cj0117	0.0289	0.0508	-1.18521	-0.0946382	0.810162	0.657809	2.32e-07	0.781203	ns	ns	sign	ns
Cj0118	hypothetical protein	Cj0118	0.0973	0.1403	-0.7596	-0.267733	0.424811	0.405775	3.3e-05	0.477671	ns	ns	sign	ns
Cj0119	hydrolase	Cj0119	0.243	0.4042	-1.43686	-1.27637	0.172149	0.158183	NA	0.016532	ns	ns	NA	ns
Cj0120	recombination protein RecO	Cj0120	0.1088	0.3893	NA	1.31449	0.425127	0.189457	NA	1	ns	ns	NA	ns
Cj0121	metalloprotease	Cj0121	0.2252	0.187	NA	-0.249593	0.00360225	0.0389645	NA	0.565055	ns	ns	NA	ns
Cj0122	hypothetical protein	Cj0122	0.3164	0.2921	0.133355	-1.95742	0.570854	0.756819	0.454	0.000630729	ns	ns	ns	sign
Cj0123c	tRNA-dihydrouridine synthase	Cj0123c	0.0242	0.1545	-0.22547	-0.520038	0.628692	0.361291	NA	0.227426	ns	ns	NA	ns
Cj0124c	hypothetical protein	Cj0124c	0.4827	0.3676	0.286353	-0.937882	0.00776206	0.0291414	0.0379	0.0434067	ns	ns	ns	ns
Cj0125c	hypothetical protein	Cj0125c	0.7387	0.9791	NA	-0.604318	0.00767719	0.00345752	NA	0.131319	sign	sign	NA	ns
Cj0126c	hypothetical protein	Cj0126c	0.0022	0.141	NA	-0.559329	0.939621	0.179791	NA	0.237654	ns	ns	NA	ns
accD	acetyl-CoA carboxylase subunit beta	Cj0127c	0.0724	0.1619	0.936928	-0.235331	0.531429	0.252784	2.41e-06	0.531375	ns	ns	sign	ns
Cj0128c	inositol monophosphatase family protein	Cj0128c	0.4001	0.2002	-0.9177	-1.35694	0.0307961	0.293896	NA	0.00176894	ns	ns	NA	sign
Cj0129c	outer membrane protein	Cj0129c	0.0086	0.1003	-0.54817	-0.195452	0.94162	0.468873	0.000462	0.592633	ns	ns	ns	ns
tyrA	prephenate dehydrogenase	Cj0130	0.2015	0.4226	-1.43758	-0.565574	0.00109838	0.0503658	4.4e-08	0.215846	ns	ns	sign	ns
Cj0131	peptidase M23 family protein	Cj0131	0.0173	0.0339	0.0609075	-0.0596543	0.743973	0.858363	0.646	0.839961	ns	ns	ns	ns
lpxC	UDP-3-O-[3-hydroxymyristoyl] n-acetylglucosamine deacetylase	Cj0132	0.0284	0.0235	-0.489635	-0.38476	0.627311	0.823411	0.00108	0.3253	ns	ns	ns	ns
Cj0133	glycoprotease family protein	Cj0133	0.123	0.1315	-0.727787	-0.683748	0.313494	0.564233	0.000181	0.423468	ns	ns	ns	ns
thrB	homoserine kinase	Cj0134	0.1773	0.3342	-0.176285	-0.145447	0.295939	0.265062	0.322	0.703503	ns	ns	ns	ns
Cj0135	hypothetical protein	Cj0135	0.0472	0.1195	NA	-1.42682	0.831735	0.521487	NA	0.000430859	ns	ns	NA	ns*
infB	translation initiation factor IF-2	Cj0136	0.1585	0.3404	-0.398788	0.316255	0.0361325	0.0506256	0.00608	0.481279	ns	ns	ns	ns
rbfA	ribosome-binding factor A	Cj0137	0.0379	0.1052	0.04622	0.168554	0.658136	0.549608	0.729	0.73997	ns	ns	ns	ns
Cj0138	hypothetical protein	Cj0138	0.0491	0.0204	-0.0583	-0.0300089	0.541475	0.860325	NA	0.91061	ns	ns	NA	ns
Cj0139	endonuclease	Cj0139	0.1746	0.2726	-0.603033	-0.411669	0.241734	0.229582	0.000299	0.293809	ns	ns	ns	ns
Cj0140	hypothetical protein	Cj0140	0.1584	0.2599	1.63275	-0.367096	0.2302	0.106701	2e-06	0.37427	ns	ns	sign	ns
Cj0141c	ABC transporter	Cj0141c	0.3425	0.5357	-0.138065	0.117894	0.145879	0.166303	0.302	0.834681	ns	ns	ns	ns
Cj0142c	ABC transporter ATP-binding protein	Cj0142c	0.4534	0.7462	0.597947	0.173811	0.0802179	0.0688611	0.000703	0.727014	ns	ns	ns	ns
Cj0143c	substrate-binding protein	Cj0143c	0.1045	0.0685	0.194477	-0.600254	0.203104	0.928115	0.119	0.137978	ns	ns	ns	ns
Cj0144	putative methyl-accepting chemotaxis signal transduction protein	Cj0144	NA	NA	0.00664	-0.178846	NA	NA	0.953	0.621457	NA	NA	ns	ns
Cj0145	TAT pathway signal sequence domain-containing protein	Cj0145	0.108	0.2629	-1.08527	-0.00900749	0.454743	0.238811	5.63e-05	1	ns	ns	sign	ns
trxB	thioredoxin reductase	Cj0146c	0.1125	0.2201	3.87242	2.48686	0.0620436	0.118727	5.16e-14	6.66246e-08	ns	ns	sign	sign
trxA	thioredoxin	Cj0147c	0.0664	0.0651	1.65638	0.315018	0.329657	0.566707	1.66e-10	0.49198	ns	ns	sign	ns
Cj0148c	hypothetical protein	Cj0148c	0.2373	0.2773	NA	-0.0831696	0.131825	0.0304114	NA	1	ns	ns	NA	ns
hom	homoserine dehydrogenase	Cj0149c	0.1295	0.0224	-0.64714	0.131705	0.123949	0.791337	7.33e-05	0.796914	ns	ns	sign	ns
Cj0150c	aspartate aminotransferase	Cj0150c	0.1274	0.333	-0.560415	-0.167555	0.118274	0.0529646	0.000353	0.644111	ns	ns	ns	ns
Cj0151c	hypothetical protein	Cj0151c	0.0749	0.2459	-0.6802	-0.94909	0.585916	0.276656	0.000763	0.16329	ns	ns	ns	ns
Cj0152c	hypothetical protein	Cj0152c	0.0961	0.0464	-0.536687	-0.477133	0.411994	0.777046	0.00166	0.220342	ns	ns	ns	ns
Cj0153c	rRNA methylase	Cj0153c	0.0476	0.0948	-0.473627	0.552438	0.542175	0.627275	0.00454	0.213016	ns	ns	ns	ns
Cj0154c	tetrapyrrole methylase family protein	Cj0154c	0.2336	0.1633	-0.460187	-0.275496	0.150211	0.202986	0.00475	0.498655	ns	ns	ns	ns
rpmE	50S ribosomal protein L31	Cj0155c	0.4369	0.316	0.742518	-0.396489	0.00208315	0.135375	0.000242	0.332706	ns	ns	ns	ns
Cj0156c	16S ribosomal RNA methyltransferase RsmE	Cj0156c	0.014	0.5378	NA	-1.2668	0.876757	0.0263022	NA	0.0488951	ns	ns	NA	ns
Cj0157c	integral membrane protein	Cj0157c	0.0867	0.2729	-1.21769	-1.65166	0.473676	0.199628	9.58e-06	0.0366014	ns	ns	sign	ns
Cj0158c	heme-binding lipoprotein	Cj0158c	0.0009	0.0113	-0.851557	-0.178053	0.965562	0.852014	6.29e-05	0.626757	ns	ns	sign	ns
Cj0159c	6-pyruvoyl-tetrahydropterin synthase	Cj0159c	0.255	0.3761	-0.114602	-2.77274	0.0095475	0.0179822	0.371	8.84102e-10	ns	ns	ns	sign
Cj0160c	radical SAM domain-containing protein	Cj0160c	0.0798	0.1311	0.19494	-1.5221	0.391317	0.0796331	0.198	0.0468329	ns	ns	ns	ns
moaA	molybdenum cofactor biosynthesis protein A	Cj0161c	0.1977	0.0639	0.03782	-0.251828	0.0615304	0.504992	0.777	0.535486	ns	ns	ns	ns
Cj0162c	hypothetical protein	Cj0162c	0.4258	0.3304	-0.0873433	-0.537891	0.00303133	0.000980389	0.513	0.200757	ns	ns	ns	ns
Cj0163c	hypothetical protein	Cj0163c	0.1585	0.1271	0.817805	-0.796793	0.254168	0.475196	4.31e-05	0.265595	ns	ns	sign	ns
ubiA	prenyltransferase	Cj0164c	0.1375	0.242	0.1421	-0.138897	0.0406125	0.0783965	0.244	0.720647	ns	ns	ns	ns
miaA	tRNA delta(2)-isopentenylpyrophosphate transferase	Cj0166	0.4169	0.6467	0.798383	0.332407	0.00197352	0.0184622	0.000199	0.562684	ns	sign	ns	ns
Cj0167c	integral membrane protein	Cj0167c	0.0663	0.5319	0.397068	-0.238474	0.705091	0.0198215	0.019	0.702241	ns	ns	ns	ns
Cj0168c	hypothetical protein	Cj0168c	0.1477	0.0383	NA	0.98842	0.226387	0.826229	NA	0.0232114	ns	ns	NA	ns
sodB	superoxide dismutase	Cj0169	0.0023	0.0683	1.35397	-1.15359	0.988243	0.718026	2.92e-09	0.0037828	ns	ns	sign	sign
Cj0170	hypothetical protein	Cj0170	0.2277	0.2381	-0.435465	0.148863	0.0545568	0.183606	0.0255	0.76231	ns	ns	ns	ns
Cj0171	hypothetical protein	Cj0171	NA	NA	0.00416	-0.428122	NA	NA	0.98	0.300898	NA	NA	ns	ns
Cj0172c	saccharopine dehydrogenase	Cj0172c	0.1278	0.2451	0.263817	0.320514	0.276542	0.0959653	0.0637	0.476123	ns	ns	ns	ns
cfbpC	iron-uptake ABC transporter ATP-binding protein	Cj0173c	0.4596	0.585	1.46433	2.09883	0.00700206	0.0013135	4.33e-07	0.00424861	ns	sign	sign	sign
cfbpB	iron-uptake ABC transporter permease	Cj0174c	1.1943	1.0736	2.02961	3.30752	0.000775998	0.0255528	3.38e-08	3.80596e-09	sign	sign	sign	sign
cfbpA	iron-uptake ABC transporter substrate-binding protein	Cj0175c	1.1638	0.757	5.74087	3.28728	6.49848e-05	0.0490467	4.44e-16	7.1861e-12	sign	sign	sign	sign
Cj0176c	lipoprotein	Cj0176c	1.2946	1.1361	NA	3.1404	0.000597476	0.000596087	NA	0.00472622	sign	sign	NA	sign
Cj0177	iron transport protein	Cj0177	2.6188	2.6362	3.52846	7.10058	3.6872e-05	6.54e-05	1.2e-10	1.04445e-28	sign	sign	sign	sign
Cj0178	TonB-denpendent outer membrane receptor	Cj0178	1.6322	1.3231	-0.15298	8.09092	0.000348485	0.00120721	0.355	5.44053e-37	sign	sign	ns	sign
exbB1	biopolymer transport protein	Cj0179	1.6979	1.5654	3.23276	7.48363	0.00402152	0.00482834	7.92e-10	5.73962e-21	sign	sign	sign	sign
exbD1	biopolymer transport protein	Cj0180	2.2431	2.009	3.83764	5.90736	0.00116156	0.00149438	5.62e-07	4.23951e-09	sign	sign	sign	sign
tonB1	TonB transport protein	Cj0181	0.3995	0.1977	2.10699	3.34896	0.0936732	0.42723	6.42e-09	2.38189e-08	ns	ns	sign	sign
Cj0182	transporter	Cj0182	0.0737	0.0573	0.949048	0.749527	0.61568	0.603528	0.000145	0.105202	ns	ns	ns	ns
Cj0183	integral membrane protein	Cj0183	0.2074	0.0975	-0.51303	-0.0091045	0.319843	0.605851	0.00178	0.941973	ns	ns	ns	ns
Cj0184c	putative serine/threonine protein phosphatase	Cj0184c	0.5299	0.5944	-0.917405	-0.0604852	0.0134659	0.0251523	2.09e-06	0.883185	ns	sign	sign	ns
Cj0185c	putative PhnA domain protein	Cj0185c	0.2211	0.3933	NA	0.362511	0.0735165	0.00458108	NA	0.4434	ns	ns	NA	ns
Cj0186c	TerC family integral membrane protein	Cj0186c	0.0792	0.0023	0.209808	-0.395749	0.403469	0.96331	0.251	0.3261	ns	ns	ns	ns
purN	phosphoribosylglycinamide formyltransferase	Cj0187c	0.3549	0.3643	-0.653435	-0.453382	0.00806159	0.0521989	0.00208	0.370438	ns	ns	ns	ns
Cj0188c	kinase	Cj0188c	0.3499	0.4078	-0.338375	-0.690031	0.000315489	0.142773	0.0774	0.145734	ns	ns	ns	ns
Cj0189c	hypothetical protein	Cj0189c	0.3046	0.4851	0.067655	-0.0699812	0.0170243	0.224307	0.725	0.862235	ns	ns	ns	ns
Cj0190c	hypothetical protein	Cj0190c	0.0899	0.3465	0.1553	0.668002	0.376023	0.0290318	0.326	0.128081	ns	ns	ns	ns
def	peptide deformylase (EC:3.5.1.88)	Cj0191c	0.2765	0.2947	-0.659482	0.286836	0.11712	0.0560713	9.01e-05	0.556562	ns	ns	sign	ns
clpP	ATP-dependent Clp protease proteolytic subunit	Cj0192c	0.0764	0.1342	-0.496988	0.158516	0.0735123	0.0541908	0.00102	0.749448	ns	ns	ns	ns
tig	trigger factor	Cj0193c	0.5955	0.613	0.205178	-0.352502	0.00986658	0.0131631	0.131	0.357577	sign	sign	ns	ns
folE	GTP cyclohydrolase I (EC:3.5.4.16)	Cj0194	0.1962	0.2125	0.432107	-0.348722	0.259224	0.14958	0.00352	0.391537	ns	ns	ns	ns
fliI	flagellum-specific ATP synthase	Cj0195	0.0037	0.2548	-0.13643	-0.0320672	0.946812	0.207166	0.343	0.894205	ns	ns	ns	ns
purF	amidophosphoribosyltransferase	Cj0196c	0.0763	0.3252	0.568207	0.275432	0.228468	0.0169702	0.000552	0.547112	ns	ns	ns	ns
dapB	dihydrodipicolinate reductase	Cj0197c	0.0448	0.2408	0.757563	0.273784	0.316133	0.0425704	4.4e-05	0.549678	ns	ns	sign	ns
Cj0198c	recombination factor protein RarA	Cj0198c	0.1311	0.1166	-0.11411	-0.947023	0.600723	0.915636	0.425	0.0374468	ns	ns	ns	ns
Cj0199c	hypothetical protein	Cj0199c	0.3714	0.3303	-0.372887	-1.49505	0.0211118	0.212647	0.00937	0.0468329	ns	ns	ns	ns
Cj0200c	hypothetical protein	Cj0200c	0.4292	0.3001	-0.376387	0.00645343	0.0483504	0.218656	0.0214	0.96451	ns	ns	ns	ns
Cj0201c	integral membrane protein	Cj0201c	0.2227	0.3815	-0.242555	0	0.211553	0.116378	0.178	1	ns	ns	ns	ns
Cj0202c	hypothetical protein	Cj0202c	0.0929	0.8276	NA	-0.605215	0.559498	0.0947889	NA	0.532628	ns	ns	NA	ns
Cj0203	citrate transporter	Cj0203	0.1238	0.0585	1.66916	0.0875943	0.397237	0.733166	2.86e-10	0.883867	ns	ns	sign	ns
Cj0204	oligopeptide transporter	Cj0204	0.7401	0.6549	0.964553	-0.0169001	0.00154466	0.00796701	1.45e-05	0.932605	sign	sign	sign	ns
uppP	UDP-diphosphatase	Cj0205	0.163	0.4409	0.68593	-0.27446	0.0184547	0.00952107	0.000247	0.482614	ns	ns	ns	ns
thrS	threonyl-tRNA synthetase	Cj0206	0.5261	0.6884	1.50891	-0.071302	0.00310482	0.00562111	1.17e-08	0.816462	ns	sign	sign	ns
infC	translation initiation factor IF-3	Cj0207	0.0291	0.006	0.935318	-0.431453	0.727545	0.932555	2.32e-05	0.272748	ns	ns	sign	ns
Cj0208	DNA modification methylase	Cj0208	0.0474	0.3444	-0.0126867	-1.15919	0.513488	0.201107	0.916	0.0085128	ns	ns	ns	sign
Cj0223	pseudogene	Cj0223	0.2696	0.2186	NA	NA	0.137392	0.00743276	NA	NA	ns	ns	NA	NA
argC	N-acetyl-gamma-glutamyl-phosphate reductase	Cj0224	0.3663	0.2498	1.1369	0.0570747	0.0131131	0.0318604	2.01e-05	0.948192	ns	ns	sign	ns
Cj0225	acetyltransferase	Cj0225	0.3318	0.0215	NA	-0.425788	0.0167633	0.936769	NA	0.297442	ns	ns	NA	ns
argB	acetylglutamate kinase	Cj0226	0.3699	0.1404	0.0387025	-0.0458102	0.00318795	0.281064	0.75	0.882575	ns	ns	ns	ns
argD	putative acetylornithine/succinyldiaminopimelate aminotransferase (EC:2.6.1.11 2.6.1.17)	Cj0227	0.4071	0.2835	0.719145	0.18724	0.000286675	0.0460663	0.00091	0.717287	ns	ns	ns	ns
pcm	protein-L-isoaspartate O-methyltransferase	Cj0228c	0.0164	0.0329	0.11254	-0.413542	0.91674	0.740914	0.385	0.290315	ns	ns	ns	ns
Cj0229	acetyltransferase	Cj0229	0.0759	0.1765	-0.320703	-0.513399	0.330644	0.559916	0.039	0.22696	ns	ns	ns	ns
Cj0230c	nicotinate phosphoribosyltransferase	Cj0230c	0.5267	0.4076	-0.591837	0.107845	0.0229638	0.0332342	0.0032	0.847472	ns	ns	ns	ns
nrdF	ribonucleotide-diphosphate reductase subunit beta	Cj0231c	0.2279	0.0231	-1.57984	-0.00610046	0.0134595	0.83163	2.61e-09	0.95449	ns	ns	sign	ns
Cj0232c	putative integral membrane protein	Cj0232c	0.4672	0.6075	-0.359783	-1.30083	0.0495567	0.0998211	0.0291	0.00893694	ns	ns	ns	ns*
pyrE	orotate phosphoribosyltransferase	Cj0233c	0.533	0.7595	-1.38087	0.263595	0.0236943	0.0330503	2.9e-08	0.565928	ns	sign	sign	ns
frr	ribosome recycling factor	Cj0234c	0.1832	0.1969	0.0708925	-0.143316	0.151814	0.154844	0.57	0.684969	ns	ns	ns	ns
secG	preprotein translocase subunit SecG	Cj0235c	0.0008	0.1783	0.050385	-0.483375	0.949884	0.0971276	0.768	0.217322	ns	ns	ns	ns
Cj0236c	integral membrane protein	Cj0236c	0.4627	0.7247	1.59707	-0.506019	0.0481438	0.0378621	3.18e-09	0.20984	ns	sign	sign	ns
cynT	carbonic anyhydrase	Cj0237	0.2843	0.3208	-1.28268	-0.469925	0.0178945	3.99e-05	6.55e-07	0.241084	ns	ns	sign	ns
Cj0238	mechanosensitive ion channel family protein	Cj0238	0.1989	0.5281	-0.756835	0.364125	0.00619299	0.0812783	5.06e-05	0.426186	ns	ns	sign	ns
Cj0239c	NifU protein	Cj0239c	0.2141	0.3499	2.08172	0.407282	0.195736	0.0838109	3.87e-11	0.359294	ns	ns	sign	ns
iscS	cysteine desulfurase	Cj0240c	0.2441	0.2643	2.40929	1.03222	0.158106	0.237622	1.92e-09	0.0181249	ns	ns	sign	ns
Cj0241c	iron-binding protein	Cj0241c	0.3896	0.0533	1.37709	-1.27192	0.103099	0.666059	9.96e-06	0.578763	ns	ns	sign	ns
Cj0243c	hypothetical protein	Cj0243c	0.9321	0.956	0.41143	-32.5296	0.0260091	0.00387112	0.0334	2.05438e-05	sign	sign	ns	ns*
rpmI	50S ribosomal protein L35	Cj0244	0.1354	0.1867	1.3119	-0.343718	0.0826592	0.412943	7.02e-08	0.373261	ns	ns	sign	ns
rplT	50S ribosomal protein L20	Cj0245	0.0279	0.0375	1.23877	-0.52356	0.638655	0.859055	6.21e-08	0.185759	ns	ns	sign	ns
Cj0246c	putative MCP-domain signal transduction protein	Cj0246c	0.3438	0.3416	NA	-1.10556	0.0825635	0.204914	NA	0.124815	ns	ns	NA	ns
Cj0247c	hypothetical protein	Cj0247c	0.4744	0.6573	NA	-1.28798	0.092393	0.0344901	NA	0.247287	ns	sign	NA	ns
Cj0248	hypothetical protein	Cj0248	0.2072	0.1774	0.484473	0.0230315	0.0234783	0.072565	0.00294	1	ns	ns	ns	ns
Cj0249	hypothetical protein	Cj0249	0.0401	0.1326	-0.10945	-0.445635	0.549218	0.455485	NA	0.469617	ns	ns	NA	ns
Cj0250c	MFS transport protein	Cj0250c	0.3141	0.2412	0.111708	-0.0690999	0.010809	0.175755	0.39	0.826234	ns	ns	ns	ns
Cj0251c	highly acidic protein	Cj0251c	NA	NA	0.003445	0.782528	NA	NA	0.982	0.402495	NA	NA	ns	ns
moaC	molybdenum cofactor biosynthesis protein C	Cj0252	0.3597	0.3011	0.432073	-0.0204237	0.0153697	0.0236248	0.00312	0.914581	ns	ns	ns	ns
Cj0253	hypothetical protein	Cj0253	0.1551	0.0775	-0.701165	-0.827707	0.0495975	0.192927	0.00118	0.222278	ns	ns	ns	ns
Cj0254	hypothetical protein	Cj0254	0.0323	0.1113	-0.53996	-0.734997	0.535295	0.215506	0.000721	0.0969998	ns	ns	ns	ns
exoA	exodeoxyribonuclease	Cj0255c	0.0461	0.2537	-0.0164867	-0.297747	0.46279	0.222606	0.927	0.442571	ns	ns	ns	ns
Cj0256	sulfatase family protein	Cj0256	0.4246	0.5868	-1.49249	-0.190851	0.000375581	0.0646225	2.01e-09	0.618146	ns	ns	sign	ns
dgkA	diacylglycerol kinase	Cj0257	0.6279	0.6455	NA	0.00799222	0.0470532	0.0449718	NA	1	sign	sign	NA	ns
Cj0258	ArsR family transcriptional regulator	Cj0258	0.4565	0.4876	0.18876	-0.276529	0.07335	0.167648	NA	1	ns	ns	NA	ns
pyrC	dihydroorotase	Cj0259	0.2826	0.0913	-0.959133	0.118627	0.0127858	0.3441	5.42e-06	0.844214	ns	ns	sign	ns
Cj0260c	hypothetical protein	Cj0260c	0.2163	0.4069	-0.509777	-2.26634	0.179526	0.0281376	0.00653	0.0970483	ns	ns	ns	ns
Cj0261c	SAM-dependent methyltransferase	Cj0261c	0.3613	0.2256	-0.950565	-1.60123	0.0236246	0.249481	0.00122	0.00647102	ns	ns	ns	ns*
Cj0262c	putative methyl-accepting chemotaxis signal transduction protein	Cj0262c	NA	NA	0.653643	-0.433659	NA	NA	0.000253	0.263134	NA	NA	ns	ns
Cj0263	zinc transporter ZupT	Cj0263	0.6902	0.3244	0.851648	0.692211	0.0079324	0.224561	6.72e-05	0.183562	sign	ns	sign	ns
Cj0264c	molybdopterin containing oxidoreductase	Cj0264c	0.578	0.3722	0.10841	0.283703	0.0205251	0.228572	0.402	0.532922	ns	ns	ns	ns
Cj0265c	cytochrome C-type heme-binding protein	Cj0265c	0.3417	0.2843	0.838583	0.418967	0.153207	0.350282	5.04e-06	0.380414	ns	ns	sign	ns
Cj0266c	integral membrane protein	Cj0266c	0.3084	0.2789	NA	-0.368028	0.0176607	0.122798	NA	0.376051	ns	ns	NA	ns
Cj0267c	integral membrane protein	Cj0267c	0.6589	1.0222	0.0246625	0.00484647	0.0899824	0.000796634	0.878	1	ns	sign	ns	ns
Cj0268c	transmembrane protein	Cj0268c	0.3111	0.4841	0.70868	0.00496341	0.0814638	0.0517843	0.000109	0.96303	ns	ns	ns	ns
ilvE	branched-chain amino acid aminotransferase	Cj0269c	0.2531	0.192	1.08227	-0.082288	0.104803	0.189413	3.99e-07	0.798942	ns	ns	sign	ns
Cj0270	tautomerase family protein	Cj0270	0.7802	0.7582	0.369593	-0.0583779	0.0616684	0.168951	0.0167	0.847518	ns	ns	ns	ns
Cj0271	bacterioferritin comigratory protein	Cj0271	0.1875	0.325	0.460153	0.0855279	0.263074	0.160969	0.00332	0.888411	ns	ns	ns	ns
Cj0272	hypothetical protein	Cj0272	0.0473	0.0309	0.974498	0.0406097	0.568853	0.734871	1.19e-06	0.972019	ns	ns	sign	ns
fabZ	(3R)-hydroxymyristoyl-[acyl carrier protein] dehydratase	Cj0273	0.2081	0.3253	0.18879	0.137846	0.0373984	0.180605	0.189	0.784403	ns	ns	ns	ns
lpxA	UDP-N-acetylglucosamine acyltransferase	Cj0274	0.4423	0.5973	0.580685	0.100465	0.0134135	0.107208	0.00216	0.855758	ns	ns	ns	ns
clpX	ATP-dependent protease ATP-binding subunit ClpX	Cj0275	0.3228	0.5167	NA	0.27654	0.0190485	0.084236	NA	0.543355	ns	ns	NA	ns
mreB	rod shape-determining protein MreB	Cj0276	0.2127	0.1557	-0.66248	0.169579	0.0242975	0.347902	0.000132	0.725682	ns	ns	ns	ns
mreC	rod shape-determining protein MreC	Cj0277	0.3349	0.3574	NA	0.219765	0.0131245	0.238767	NA	0.666624	ns	ns	NA	ns
carB	carbamoyl phosphate synthase large subunit	Cj0279	0.0883	0.0688	-0.350233	0.135423	0.148494	0.455805	0.0122	0.787885	ns	ns	ns	ns
Cj0280	hypothetical protein	Cj0280	0.1115	0.2119	NA	-1.06701	0.131993	0.263917	NA	0.122728	ns	ns	NA	ns
tal	transaldolase	Cj0281c	0.2148	0.3637	-0.24665	-1.48437	0.0148191	0.169521	0.0948	0.000479678	ns	ns	ns	sign
serB	phosphoserine phosphatase	Cj0282c	0.3756	0.3616	-0.77961	0.221776	0.103164	0.0433535	1.41e-05	0.638776	ns	ns	sign	ns
cheW	chemotaxis protein	Cj0283c	0.8332	1.0858	-0.550847	0.264468	0.0140163	0.0599338	0.00177	0.563865	sign	ns	ns	ns
cheA	chemotaxis histidine kinase	Cj0284c	1.0578	1.2401	-0.413428	0.347653	0.0131259	0.0646277	0.00221	0.435466	sign	ns	ns	ns
cheV	chemotaxis protein	Cj0285c	0.0483	0.0163	-0.291148	0.827509	0.592839	0.844981	0.0183	0.0566456	ns	ns	ns	ns
Cj0286c	hypothetical protein	Cj0286c	0.3085	0.1554	0.540365	0.195726	0.0751566	0.436472	0.00586	0.697275	ns	ns	ns	ns
greA	transcription elongation factor GreA	Cj0287c	0.2851	0.2104	0.575537	0.0578313	0.0590784	0.249872	0.000493	0.937045	ns	ns	ns	ns
lpxB	ipid-A-disaccharide synthase	Cj0288c	0.1641	0.0013	0.117355	-0.766851	0.104898	0.98769	0.356	0.0654138	ns	ns	ns	ns
peb3	major antigenic peptide PEB3	Cj0289c	0.1847	0.2009	0.696283	-0.381234	0.254387	0.777177	3.68e-05	0.322861	ns	ns	sign	ns
Cj0291c	putative glycerol-3-phosphate transporter	Cj0291c	NA	NA	0.28668	-0.118342	NA	NA	0.085	0.829866	NA	NA	ns	ns
Cj0292c	pseudogene	Cj0292c	0.4344	0.449	NA	NA	0.0476007	0.230668	NA	NA	ns	ns	NA	NA
surE	stationary phase survival protein SurE	Cj0293	0.6749	0.7729	0.119453	0.206236	0.00430835	0.000658756	0.43	0.667896	sign	sign	ns	ns
Cj0294	putative MoeB/ThiF family protein	Cj0294	0.4577	0.3411	-0.06525	-0.447214	0.013207	0.036715	0.619	0.280773	ns	ns	ns	ns
Cj0295	acetyltransferase	Cj0295	0.3699	0.3079	NA	-0.881381	0.0232693	0.121758	NA	0.178823	ns	ns	NA	ns
panD	aspartate alpha-decarboxylase	Cj0296c	0.2749	0.0654	NA	0.908538	0.172428	0.724589	NA	0.0404812	ns	ns	NA	ns
panC	pantoate--beta-alanine ligase	Cj0297c	0.2761	0.0645	1.21416	1.00425	0.212232	0.766775	2.33e-07	0.0217967	ns	ns	sign	ns
panB	3-methyl-2-oxobutanoate hydroxymethyltransferase	Cj0298c	0.7418	1.0007	1.89529	0.958251	0.039797	0.0544168	1.85e-10	0.0280411	sign	ns	sign	ns
Cj0299	beta-lactamase	Cj0299	0.196	0.3725	0.0175725	0.079887	0.0571544	0.0182316	0.907	1	ns	ns	ns	ns
modC	molybdenum transport ATP-binding protein	Cj0300c	0.4076	0.5413	-0.069935	0.0648079	0.0538749	0.0510302	0.592	0.926896	ns	ns	ns	ns
modB	molybdenum transport system permease	Cj0301c	0.1948	0.2874	NA	-0.506782	0.441151	0.316117	NA	0.236688	ns	ns	NA	ns
Cj0302c	molybdenum-pterin-binding protein	Cj0302c	0.4795	0.5663	0.10723	-0.558627	0.0283506	0.152663	NA	0.203251	ns	ns	NA	ns
modA	molybdate-binding lipoprotein	Cj0303c	0.455	0.6274	0.599485	-1.46939	0.0155162	0.0288101	6.33e-05	0.000274882	ns	sign	sign	sign
bioC	biotin synthesis protein	Cj0304c	0.3461	0.1704	1.28345	-2.25819	0.00399444	0.168641	3.83e-07	0.184642	ns	ns	sign	ns
Cj0305c	conserved hypothetical protein Cj0305c	Cj0305c	0.0411	0.0018	0.126525	-1.84795	0.885926	0.965046	0.468	0.0857178	ns	ns	ns	ns
bioF	8-amino-7-oxononanoate synthase (EC:2.3.1.47)	Cj0306c	0.277	0.0374	0.87491	0.184796	0.107475	0.870767	3.39e-05	0.749933	ns	ns	sign	ns
bioA	adenosylmethionine-8-amino-7-oxononanoate aminotransferase	Cj0307	0.1852	0.0522	0.649705	0.555121	0.146284	0.730707	9.8e-05	0.21846	ns	ns	sign	ns
bioD	dethiobiotin synthetase	Cj0308c	0.1822	0.1391	0.11144	-0.537199	0.0273987	0.483289	0.524	0.466998	ns	ns	ns	ns
Cj0309c	efflux protein	Cj0309c	0.0028	0.0055	NA	-0.137583	0.953405	0.934076	NA	0.713289	ns	ns	NA	ns
Cj0310c	efflux protein	Cj0310c	0.0475	0.0752	0.666323	-0.0438552	0.392032	0.389802	0.000428	1	ns	ns	ns	ns
Cj0311	50S ribosomal protein L25	Cj0311	0.0049	0.275	0.309657	-0.0682395	0.982599	0.0122206	0.036	0.823309	ns	ns	ns	ns
pth	peptidyl-tRNA hydrolase	Cj0312	0.0182	0.2383	-0.899845	0.776869	0.847592	0.0378583	2.43e-05	0.106151	ns	ns	sign	ns
Cj0313	integral membrane protein	Cj0313	0.0323	0.4089	-1	1.06557	0.942275	0.0608247	NA	0.200525	ns	ns	NA	ns
lysA	diaminopimelate decarboxylase	Cj0314	0.2036	0.3165	-0.33386	0.102639	0.0421379	0.21175	0.0699	0.859515	ns	ns	ns	ns
Cj0315	HAD-superfamily hydrolase	Cj0315	0.003	0.104	0.0653225	-0.0852844	0.948285	0.67185	0.718	0.794395	ns	ns	ns	ns
pheA	chorismate mutase/prephenate dehydratase (EC:4.2.1.51 5.4.99.5)	Cj0316	0.0857	0.0432	0.089785	0.166069	0.282621	0.742059	0.461	0.732623	ns	ns	ns	ns
hisC	histidinol-phosphate aminotransferase	Cj0317	0.04	0.0146	-0.324628	-0.155035	0.621114	0.844052	0.0116	0.665631	ns	ns	ns	ns
fliF	flagellar MS-ring protein	Cj0318	0.301	0.4266	-0.045545	-0.150834	0.00508939	0.00394128	0.722	0.671362	ns	ns	ns	ns
fliG	flagellar motor switch protein G	Cj0319	0.2176	0.3262	-1.05067	-0.126589	0.0702365	0.279063	5.02e-07	0.715758	ns	ns	sign	ns
fliH	flagellar assembly protein H	Cj0320	0.0547	0.0035	-0.823778	-0.475932	0.557378	0.989246	5.74e-05	0.228044	ns	ns	sign	ns
dxs	1-deoxy-D-xylulose-5-phosphate synthase	Cj0321	0.2565	0.2891	-0.774765	0.168497	0.0327732	0.0723641	3.34e-05	0.730714	ns	ns	sign	ns
perR	peroxide stress regulator	Cj0322	0.3706	0.5491	2.26803	0.792649	0.406695	0.372559	6.69e-09	0.191274	ns	ns	sign	ns
Cj0323	hypothetical protein	Cj0323	0.1134	0.9467	0.63982	-1.75376	0.571759	0.0320504	NA	0.00536467	ns	sign	NA	sign
ubiE	ubiquinone/menaquinone biosynthesis methyltransferase (EC:2.1.1.-)	Cj0324	0.0056	0.0595	-0.35849	-0.476943	0.890734	0.675649	0.0354	0.224684	ns	ns	ns	ns
xseA	exodeoxyribonuclease VII large subunit	Cj0325	0.2174	0.1009	0.258787	-0.323288	0.0274785	0.613334	0.0822	0.40647	ns	ns	ns	ns
serC	phosphoserine aminotransferase	Cj0326	0.1577	0.0826	-0.80434	-0.410296	0.100201	0.54502	1.82e-05	0.297167	ns	ns	sign	ns
Cj0327	endoribonuclease L-PSP family protein	Cj0327	0.0189	0.1235	-0.533023	-0.521194	0.945159	0.621832	0.000798	0.199589	ns	ns	ns	ns
fabH	3-oxoacyl-ACP synthase	Cj0328c	0.0601	0.2755	-1.02289	-0.608147	0.623956	0.18738	3.71e-06	0.125855	ns	ns	sign	ns
plsX	glycerol-3-phosphate acyltransferase PlsX	Cj0329c	0.1699	0.2428	-1.70226	-0.575557	0.241804	0.179381	2.06e-07	0.143209	ns	ns	sign	ns
rpmF	50S ribosomal protein L32	Cj0330c	0.1843	0.0916	NA	-0.590588	0.0320277	0.349918	NA	0.134852	ns	ns	NA	ns
Cj0331c	hypothetical protein	Cj0331c	0.3382	0.177	-0.729225	-1.20826	0.00628628	0.170915	1.81e-05	0.00278578	ns	ns	sign	ns*
ndk	nucleoside diphosphate kinase	Cj0332c	0.3536	0.2581	-0.698287	-0.987589	0.00321557	0.0708358	0.000112	0.0132221	ns	ns	ns	ns
fdxA	ferredoxin	Cj0333c	1.8079	1.4147	-3.83724	0.254456	6.76857e-05	0.00574533	2.88e-11	0.578643	sign	sign	sign	ns
ahpC	alkyl hydroperoxide reductase	Cj0334	0.0639	0.2957	4.52684	2.91656	0.461526	0.109149	4e-15	6.19271e-10	ns	ns	sign	sign
flhB	flagellar biosynthesis protein FlhB	Cj0335	0.1466	0.3533	-1.26985	0.2139	0.142954	0.269926	3.33e-08	0.676698	ns	ns	sign	ns
motB	flagellar motor protein MotB	Cj0336c	0.0454	0.0012	0.248585	-0.0120018	0.680909	0.969053	0.0566	0.931111	ns	ns	ns	ns
motA	flagellar motor protein MotA	Cj0337c	0.1124	0.1295	0.07306	-0.154727	0.318995	0.248788	0.501	0.664158	ns	ns	ns	ns
polA	DNA polymerase I	Cj0338c	0.127	0.1372	0.699345	-0.204819	0.0237965	0.43654	0.00516	0.582831	ns	ns	ns	ns
Cj0339	MFS transport protein	Cj0339	0.0626	0.1526	1.01792	0.0937968	0.406272	0.528635	4.13e-07	0.867993	ns	ns	sign	ns
Cj0340	nucleoside hydrolase	Cj0340	0.2255	0.2604	-0.206223	0.347652	0.00830666	0.0554824	0.146	0.442701	ns	ns	ns	ns
Cj0341c	integral membrane protein	Cj0341c	0.2258	0.2787	NA	-3.31159	0.206343	0.204221	NA	2.53643e-06	ns	ns	NA	ns*
uvrA	excinuclease ABC subunit A	Cj0342c	0.0806	0.3027	0.953725	-0.129218	0.134959	0.034914	2.54e-05	0.709421	ns	ns	sign	ns
Cj0343c	integral membrane protein	Cj0343c	0.3842	0.8345	0.837075	1.18676	0.119753	0.0760388	1.03e-06	0.0183663	ns	ns	sign	ns
Cj0344	hypothetical protein	Cj0344	NA	NA	NA	0	NA	NA	NA	1	NA	NA	NA	ns
trpE	anthranilate synthase subunit I	Cj0345	0.245	0.2226	NA	-0.0611786	0.0161145	0.39236	NA	0.853795	ns	ns	NA	ns
trpD	anthranilate synthase subunit II	Cj0346	0.1493	0.3729	NA	0.10783	0.397649	0.329553	NA	0.841316	ns	ns	NA	ns
trpF	N-(5'-phosphoribosyl)anthranilate isomerase	Cj0347	0.2333	0.3599	0.394415	-0.144824	0.103117	0.332213	0.0317	0.696272	ns	ns	ns	ns
trpB	tryptophan synthase subunit beta	Cj0348	0.207	0.1936	-0.55882	0.343703	0.074708	0.551906	0.0052	0.444047	ns	ns	ns	ns
trpA	tryptophan synthase subunit alpha	Cj0349	0.1783	0.3297	0.53074	-0.766729	0.180569	0.442798	0.00875	0.093861	ns	ns	ns	ns
Cj0350	hypothetical protein	Cj0350	0.2407	0.5823	-0.315333	-0.722688	0.104727	0.238727	0.0354	0.0835036	ns	ns	ns	ns
fliN	flagellar motor switch protein	Cj0351	0.3277	0.7048	-0.462165	-0.599508	0.121344	0.158634	0.00535	0.156264	ns	ns	ns	ns
Cj0352	transmembrane protein	Cj0352	0.1865	0.4152	-0.29171	-0.52851	0.162278	0.263527	0.052	0.203547	ns	ns	ns	ns
Cj0353c	phosphatase	Cj0353c	0.1572	0.2813	-0.030375	-0.408767	0.0413271	0.169187	0.83	0.297714	ns	ns	ns	ns
fdxB	ferredoxin	Cj0354c	0.1588	0.0037	0.474965	-0.276447	0.415106	0.918258	0.00222	0.525713	ns	ns	ns	ns
Cj0355c	two-component regulator	Cj0355c	0.2371	0.0904	0.0218	-0.301325	0.0771733	0.633857	0.833	0.426043	ns	ns	ns	ns
folB	dihydroneopterin aldolase	Cj0356c	0.2245	0.3236	-1.84086	1.32115	0.154567	0.0653645	4.48e-06	1	ns	ns	sign	ns
Cj0357c	glycerol-3-phosphate acyltransferase PlsY	Cj0357c	0.1078	0.2388	-0.350253	-0.207686	0.313697	0.0195687	0.018	0.574007	ns	ns	ns	ns
Cj0358	cytochrome C551 peroxidase	Cj0358	0.3435	0.596	-2.44626	-0.447908	0.022553	0.0339053	1.74e-12	0.247505	ns	sign	sign	ns
glmM	phosphoglucosamine mutase	Cj0360	0.3553	0.5205	0.176195	0.119942	0.0692776	0.0380847	0.192	0.818169	ns	ns	ns	ns
lspA	lipoprotein signal peptidase	Cj0361	0.1223	0.0733	-0.239742	-0.162492	0.296812	0.632738	0.0924	0.666681	ns	ns	ns	ns
Cj0362	integral membrane protein	Cj0362	0.0769	0.1717	-1.28039	-0.155836	0.377849	0.268177	3.91e-07	0.670693	ns	ns	sign	ns
Cj0363c	coproporphyrinogen III oxidase	Cj0363c	0.0715	0.0382	0.0441175	0.0959322	0.876429	0.953238	0.777	0.874002	ns	ns	ns	ns
Cj0364	hypothetical protein	Cj0364	0.1841	0.051	0.158158	-28.5784	0.181245	0.770538	0.305	0.4	ns	ns	ns	ns
cmeC	outer membrane channel protein CmeC	Cj0365c	0.2692	0.0767	-0.366853	-0.312105	0.00735165	0.497969	0.114	0.421288	ns	ns	ns	ns
cmeB	inner membrane efflux transporter CmeB	Cj0366c	0.2588	0.0386	0.681042	-0.285374	0.0231664	0.805884	0.000283	0.451096	ns	ns	ns	ns
cmeA	fusion protein CmeA	Cj0367c	0.2998	0.458	0.85259	-1.03954	0.0904462	0.0176101	5.05e-06	0.00971082	ns	ns	sign	sign
cmeR	transcriptional regulator CmeR	Cj0368c	0.1721	0.4361	-0.969805	-1.17063	0.128161	0.012827	2.68e-06	0.00517142	ns	ns	sign	sign
Cj0369c	ferredoxin domain-containing integral membrane protein	Cj0369c	0.0956	0.2354	0.0587925	-0.411025	0.0885749	0.0449753	0.636	0.289463	ns	ns	ns	ns
rpsU	30S ribosomal protein S21	Cj0370	0.9131	0.3431	-1.15779	1.091	0.0131634	0.90512	7.49e-06	0.0134687	sign	ns	sign	ns
Cj0371	hypothetical protein	Cj0371	0.0128	0.0251	0.041275	0.444599	0.83676	0.879439	0.792	0.313972	ns	ns	ns	ns
Cj0372	glutathionylspermidine synthase	Cj0372	0.212	0.1252	-0.408353	-0.0261193	0.014243	0.0593683	0.00532	0.904667	ns	ns	ns	ns
Cj0373	2-hydroxyacid dehydrogenase	Cj0373	0.1022	0.0894	-0.627293	0.220725	0.0654924	0.176545	0.000101	0.639082	ns	ns	ns	ns
Cj0374	nucleotide-binding protein	Cj0374	0.0194	0.0417	-0.292297	-0.213744	0.829775	0.757939	0.0751	0.575461	ns	ns	ns	ns
Cj0375	lipoprotein	Cj0375	0.0317	0.2821	-0.745792	0.142323	0.760763	0.226722	1.96e-05	1	ns	ns	sign	ns
Cj0376	hypothetical protein	Cj0376	0.0597	0.377	-0.769053	-0.264745	0.54031	0.140927	9.68e-05	1	ns	ns	sign	ns
Cj0377	AAA ATPase	Cj0377	0.2378	0.3745	0.21374	-0.0626771	0.0472967	0.00118369	0.213	0.883977	ns	ns	ns	ns
Cj0378c	ferric reductase-like transmembrane protein	Cj0378c	0.8632	1.3064	0.871167	1.65987	0.0163347	0.0506376	0.000597	0.000374108	sign	ns	ns	sign
Cj0379c	sulfite oxidase subunit YedY	Cj0379c	0.6301	0.8409	0.386968	1.95721	0.000913901	0.0346192	0.00638	2.05436e-05	sign	sign	ns	sign
Cj0380c	hypothetical protein	Cj0380c	0.0244	0.609	0.09274	0.123233	0.967415	0.0407538	NA	1	ns	sign	NA	ns
pyrF	orotidine 5'-phosphate decarboxylase (EC:4.1.1.23)	Cj0381c	0.0348	0.2623	-0.297463	0.379062	0.768894	0.142196	0.0526	0.404849	ns	ns	ns	ns
nusB	transcription antitermination protein NusB	Cj0382c	0.0513	0.2233	0.160958	-0.343606	0.669795	0.276218	0.199	0.414319	ns	ns	ns	ns
ribH	6,7-dimethyl-8-ribityllumazine synthase	Cj0383c	0.1467	0.143	0.144197	-0.24591	0.158924	0.233296	0.309	0.515371	ns	ns	ns	ns
kdsA	2-dehydro-3-deoxyphosphooctonate aldolase	Cj0384c	0.2233	0.3716	0.069785	-0.209315	0.0148165	0.0124745	0.611	0.571114	ns	ns	ns	ns
Cj0385c	integral membrane protein	Cj0385c	0.3848	0.5655	0.932327	0.463823	0.00708072	0.0961874	8.32e-06	0.321013	ns	ns	sign	ns
engA	GTP-binding protein EngA	Cj0386	0.1817	0.1083	-0.165933	-0.240283	0.0984383	0.565703	0.191	0.522233	ns	ns	ns	ns
aroK	shikimate kinase (EC:2.7.1.71)	Cj0387	0.1026	0.2629	-0.288227	-0.782778	0.217868	0.132155	0.0445	0.0761506	ns	ns	ns	ns
trpS	tryptophanyl-tRNA synthetase	Cj0388	0.1009	0.1814	-0.044485	-0.134847	0.116538	0.270321	0.725	0.701066	ns	ns	ns	ns
serS	seryl-tRNA synthetase	Cj0389	0.2483	0.3537	-0.512302	-0.103462	0.000509495	0.0361964	0.000654	0.758106	ns	ns	ns	ns
Cj0390	transmembrane protein	Cj0390	0.0139	0.0358	0.50534	-0.940201	0.815956	0.512955	0.00271	0.0210747	ns	ns	ns	ns
Cj0391c	hypothetical protein	Cj0391c	0.1466	0.244	-0.292237	-0.909597	0.0234042	0.0332461	0.0555	0.0214174	ns	ns	ns	ns
pyk	pyruvate kinase	Cj0392c	0.011	0.0581	-0.353438	-0.192734	0.86119	0.823783	0.0101	0.597451	ns	ns	ns	ns
mqo	malate:quinone oxidoreductase	Cj0393c	0.1134	0.1796	0.583547	-0.860354	0.112082	0.384049	6.35e-05	0.0300609	ns	ns	sign	ns
Cj0394c	pantothenate kinase	Cj0394c	0.0574	0.3183	-0.446225	-0.608694	0.5253	0.0118636	0.0212	0.147579	ns	ns	ns	ns
Cj0395c	hypothetical protein	Cj0395c	0.1534	0.5377	-0.0806025	28.315	0.645043	0.0708397	0.607	1	ns	ns	ns	ns
Cj0396c	lipoprotein	Cj0396c	0.0201	0.4742	-0.19644	-0.373865	0.882089	0.167179	0.165	0.337071	ns	ns	ns	ns
Cj0397c	hypothetical protein	Cj0397c	0.1785	0.8828	0.107207	-2.81053	0.329641	0.13902	0.497	0.000794548	ns	ns	ns	sign
gatC	Glu-tRNAGln amidotransferase subunit C	Cj0398	0.2478	0.1744	-0.748383	0.543989	0.0185683	0.295676	0.000107	0.238362	ns	ns	ns	ns
Cj0399	colicin V production protein	Cj0399	0.1365	0.0177	0.752475	-0.689182	0.255287	0.908659	0.000195	0.08328	ns	ns	ns	ns
fur	ferric uptake regulator	Cj0400	0.1551	0.0225	-0.106478	-1.36675	0.0762692	0.842512	0.448	0.000728067	ns	ns	ns	sign
lysS	lysyl-tRNA synthetase	Cj0401	0.0869	0.1332	0.088585	0.158894	0.467027	0.362791	0.514	0.744431	ns	ns	ns	ns
glyA	serine hydroxymethyltransferase	Cj0402	0.0761	0.1157	-0.497355	-0.20982	0.346969	0.155293	0.000379	0.567934	ns	ns	ns	ns
Cj0403	hypothetical protein	Cj0403	0.1245	0.2437	-0.937298	-0.873503	0.186477	0.0971783	1.31e-06	0.0282105	ns	ns	sign	ns
Cj0404	transmembrane protein	Cj0404	0.0979	0.4332	0.268728	0.00564848	0.666422	0.10535	0.0301	0.964835	ns	ns	ns	ns
aroE	shikimate 5-dehydrogenase	Cj0405	0.5499	0.8688	-0.648543	0.462355	0.118658	0.0328015	0.00645	0.430334	ns	sign	ns	ns
Cj0406c	lipoprotein	Cj0406c	0.1958	0.2446	-0.573895	-0.563162	0.0218424	0.140542	0.000256	0.151709	ns	ns	ns	ns
lgt	prolipoprotein diacylglyceryl transferase	Cj0407	0.1288	0.0063	0.43947	-0.00512242	0.0676335	0.963813	0.0029	1	ns	ns	ns	ns
frdC	fumarate reductase cytochrome b-556 subunit	Cj0408	0.2488	0.2764	-0.90523	-0.535407	0.00798216	0.0049543	0.000855	0.169428	ns	ns	ns	ns
frdA	fumarate reductase flavoprotein subunit	Cj0409	0.3655	0.4482	-1.49674	-0.358195	0.0304785	0.0215213	1.83e-06	0.34877	ns	ns	sign	ns
frdB	fumarate reductase iron-sulfur subunit	Cj0410	0.2019	0.3558	-1.51295	0.253033	0.238745	0.159323	4.83e-09	0.581499	ns	ns	sign	ns
Cj0411	putative ATP/GTP binding protein	Cj0411	0.0949	0.4409	-0.653223	-0.43019	0.294018	0.149566	0.000266	0.297442	ns	ns	ns	ns
Cj0412	putative ATP/GTP binding protein	Cj0412	0.1314	0.3949	-1.14404	-1.29137	0.320428	0.059256	7.96e-07	0.00549956	ns	ns	sign	sign
Cj0413	hypothetical protein	Cj0413	0.0728	0.0063	-1.23857	-0.733906	0.532052	0.999632	2.01e-05	0.149255	ns	ns	sign	ns
Cj0414	oxidoreductase subunit	Cj0414	0.2505	0.0369	1.2061	-0.943072	0.467386	0.888505	3.63e-07	0.0201268	ns	ns	sign	ns
Cj0415	GMC oxidoreductase subunit	Cj0415	0.482	0.2342	1.0394	-0.95701	0.0605676	0.392848	2.06e-05	0.0160623	ns	ns	sign	ns
Cj0416	hypothetical protein	Cj0416	0.2725	0.5838	NA	-2.06282	0.214681	0.164228	NA	0.000256607	ns	ns	NA	ns*
Cj0417	hypothetical protein	Cj0417	0.1229	0.0883	-0.59258	-2.16536	0.750795	0.790146	NA	9.09382e-05	ns	ns	NA	ns*
Cj0418c	hypothetical protein	Cj0418c	0.0112	0.0876	-0.0131275	0.750065	0.919162	0.262719	0.916	0.084785	ns	ns	ns	ns
Cj0419	putative histidine triad (HIT) family protein	Cj0419	0.2131	0.0261	0.172935	-3.00578	0.0905343	0.855144	0.36	0.000823116	ns	ns	ns	ns*
Cj0420	hypothetical protein	Cj0420	0.1775	0.2123	1.826	-1.49863	0.121493	0.049845	6.91e-11	0.000189151	ns	ns	sign	ns*
Cj0421c	putative integral membrane protein	Cj0421c	0.1962	0.5443	NA	0	0.178413	0.0106381	NA	1	ns	ns	NA	ns
Cj0422c	H-T-H containing protein	Cj0422c	0.1127	0.5	-0.4662	-1.00049	0.535607	0.270228	0.0157	0.0190421	ns	ns	ns	ns
Cj0423	integral membrane protein	Cj0423	0.2496	0.5227	-0.0351425	1.25272	0.00110201	0.159852	0.844	0.0401971	ns	ns	ns	ns
Cj0424	acidic periplasmic protein	Cj0424	0.0644	0.2594	-0.275607	0.758179	0.133758	0.28572	0.0709	0.0864672	ns	ns	ns	ns
Cj0425	hypothetical protein	Cj0425	0.1704	0.2063	-0.0469225	-0.135045	0.00846665	0.369571	0.74	0.717169	ns	ns	ns	ns
Cj0426	ABC transporter ATP-binding protein	Cj0426	0.0753	0.0121	-0.19128	-0.296169	0.393507	0.836477	0.144	0.434497	ns	ns	ns	ns
Cj0427	hypothetical protein	Cj0427	0.222	0.1864	-0.824817	-1.01789	0.116117	0.198796	3.43e-06	0.0112171	ns	ns	sign	ns
Cj0428	hypothetical protein	Cj0428	0.3328	0.4079	-1.18134	-0.875935	0.0129535	0.137387	2.43e-07	0.0284197	ns	ns	sign	ns
Cj0429c	hypothetical protein	Cj0429c	0.6017	0.5593	0.382383	0.356316	0.00251171	0.0940591	0.0171	0.439979	sign	ns	ns	ns
Cj0430	integral membrane protein	Cj0430	0.0935	0.0808	-0.0268475	-0.968997	0.452587	0.552839	0.885	0.0977095	ns	ns	ns	ns
Cj0431	putative periplasmic ATP/GTP-binding protein	Cj0431	0.1959	0.1716	-0.6013	-1.08738	0.0818712	0.0545678	0.00371	0.143616	ns	ns	ns	ns
murD	UDP-N-acetylmuramoyl-L-alanyl-D-glutamate synthetase	Cj0432c	0.3613	0.187	-0.581087	0.185997	0.00260921	0.235404	0.00143	0.710425	ns	ns	ns	ns
mraY	phospho-N-acetylmuramoyl-pentapeptide-transferase	Cj0433c	0.1272	0.0634	0.549177	-0.426541	0.467935	0.535383	0.0016	0.289389	ns	ns	ns	ns
pgm	phosphoglyceromutase	Cj0434	0.3007	0.5052	0.50448	0.351959	0.0691605	0.0426911	0.000777	0.430817	ns	ns	ns	ns
fabG	3-ketoacyl-ACP reductase	Cj0435	0.3715	0.6182	1.15779	0.282913	0.0244267	0.034546	1.46e-06	0.534103	ns	sign	sign	ns
Cj0436	putative pyridoxamine 5'-phosphate oxidase (EC:1.4.3.5)	Cj0436	0.1048	0.0593	0.700503	0.00747188	0.0390858	0.624198	7.41e-05	0.971368	ns	ns	sign	ns
sdhA	succinate dehydrogenase flavoprotein subunit	Cj0437	0.2254	0.0164	-6.33165	-0.209798	0.0512095	0.86464	0	0.567509	ns	ns	sign	ns
sdhB	succinate dehydrogenase iron-sulfur protein	Cj0438	0.0207	0.2251	-5.44806	-0.0837819	0.778505	0.130128	2.04e-13	0.793427	ns	ns	sign	ns
sdhC	succinate dehydrogenase subunit C	Cj0439	0.0611	0.1799	-6.53374	-0.18041	0.431827	0.102703	4.44e-16	0.619639	ns	ns	sign	ns
Cj0440c	transcriptional regulator	Cj0440c	0.0056	0.0811	0.771165	0.429738	0.976032	0.46531	4e-05	0.360738	ns	ns	sign	ns
acpP	acyl carrier protein	Cj0441	0.9605	0.923	0.641687	-0.152249	0.00680338	0.104083	0.000309	0.677269	sign	ns	ns	ns
fabF	3-oxoacyl-ACP synthase	Cj0442	0.2799	0.4364	0.958	0.158867	0.0289762	0.0616451	3.74e-07	0.74425	ns	ns	sign	ns
accA	acetyl-CoA carboxylase carboxyltransferase subunit alpha	Cj0443	0.4609	0.4096	-0.02003	-0.187894	0.104529	0.165612	0.854	0.60568	ns	ns	ns	ns
Cj0444	pseudogene	Cj0444	0.469	0.5294	NA	NA	0.00653842	0.083618	NA	NA	ns	ns	NA	NA
Cj0447	NUDIX hydrolase family protein	Cj0447	0.1071	0.2081	-0.083285	0.263654	0.558215	0.0436392	0.534	0.573961	ns	ns	ns	ns
Cj0448c	MCP-type signal transduction protein	Cj0448c	0.126	0.3483	-0.786948	-0.427319	0.521115	0.0107358	5.93e-05	0.270268	ns	ns	sign	ns
Cj0449c	hypothetical protein	Cj0449c	0.0347	0.1799	-0.869648	-0.482072	0.706564	0.454183	3.97e-05	0.215565	ns	ns	sign	ns
rpmB	50S ribosomal protein L28	Cj0450c	0.7543	0.6641	0.06375	0.470667	0.00212991	0.364191	0.756	0.351829	sign	ns	ns	ns
rep	ribulose-phosphate 3-epimerase	Cj0451	0.0764	0.1786	-0.182175	0.225605	0.663386	0.287218	0.163	0.646505	ns	ns	ns	ns
dnaQ	DNA polymerase III subunit epsilon	Cj0452	0.1146	0.0488	-0.175233	0.372481	0.0367958	0.407028	0.215	0.413373	ns	ns	ns	ns
thiC	thiamine biosynthesis protein ThiC	Cj0453	0.2158	0.1004	1.51092	0.0496175	0.0831437	0.414471	2.18e-08	0.950687	ns	ns	sign	ns
Cj0454c	hypothetical protein	Cj0454c	0.0187	0.044	0.55042	-0.220563	0.899594	0.7209	0.000373	0.56888	ns	ns	ns	ns
Cj0455c	hypothetical protein	Cj0455c	0.1438	0.1553	NA	28.3166	0.0455624	0.430252	NA	1	ns	ns	NA	ns
Cj0456c	hypothetical protein	Cj0456c	0.0173	0.0218	0.134475	-1.06384	0.809317	0.788131	0.331	0.0494637	ns	ns	ns	ns
Cj0457c	lipoprotein	Cj0457c	0.104	0.1835	-0.132522	-0.221011	0.301348	0.131095	0.362	0.563577	ns	ns	ns	ns
miaB	putative tRNA 2-methylthioadenosine synthase	Cj0458c	0.1762	0.3216	-0.0964075	-0.046881	0.0901513	0.124945	0.448	0.864508	ns	ns	ns	ns
Cj0459c	hypothetical protein	Cj0459c	0.476	0.2992	-0.0311025	-0.399856	0.00575312	0.240293	0.83	0.422287	ns	ns	ns	ns
nusA	transcription elongation factor NusA	Cj0460	0.4341	0.453	-1.1667	-0.251319	0.0534053	0.0472854	3.41e-07	0.514636	ns	ns	sign	ns
Cj0461c	putative MFS (major facilitator superfamily) transport protein	Cj0461c	0.0004	0.1137	0.25259	-0.882536	0.976339	0.473851	0.0504	0.0504107	ns	ns	ns	ns
Cj0462	hypothetical protein	Cj0462	0.2729	0.3239	0.222375	0.450366	0.0461311	0.103023	0.129	0.306325	ns	ns	ns	ns
Cj0463	zinc protease-like protein	Cj0463	0.2467	0.3357	0.0525625	-0.304333	0.0176355	0.219651	0.692	0.515268	ns	ns	ns	ns
recG	ATP-dependent DNA helicase RecG	Cj0464	0.254	0.2252	-0.44616	0.0218552	0.00575016	0.18693	0.0168	1	ns	ns	ns	ns
ctb	hypothetical protein	Cj0465c	0.2255	0.0923	0.237317	0.110169	0.246596	0.561855	0.0711	0.835416	ns	ns	ns	ns
nssR	transcriptional regulator	Cj0466	0.3639	0.924	0.712575	-29.5722	0.00228119	0.0359313	0.000845	0.164526	ns	sign	ns	ns
Cj0467	amino acid ABC transporter integral membrane protein	Cj0467	0.4056	0.383	0.577512	-0.255988	0.0131017	0.175449	0.000525	0.530303	ns	ns	ns	ns
Cj0468	amino acid ABC transporter integral membrane protein	Cj0468	0.5552	0.5825	-0.2586	0.747056	0.00641675	0.0652549	0.0763	0.0966081	ns	ns	ns	ns
Cj0469	amino acid ABC transporter ATP-binding protein	Cj0469	0.6284	0.7069	-0.399713	0.321257	0.011171	0.00733233	0.00829	0.479827	sign	sign	ns	ns
tuf	elongation factor Tu	Cj0470	0.037	0.0342	0.799945	0.0148992	0.305897	0.345049	3.37e-06	0.983503	ns	ns	sign	ns
rpmG	50S ribosomal protein L33	Cj0471	0.0408	0.0551	-0.454377	-0.886824	0.680237	0.638544	0.00287	0.0310335	ns	ns	ns	ns
secE	preprotein translocase subunit SecE	Cj0472	0.1299	0.0422	0.66563	-0.502978	0.113524	0.709008	0.000188	0.206014	ns	ns	ns	ns
nusG	transcription antitermination protein NusG	Cj0473	0.1247	0.1501	-0.15807	-0.355683	0.116814	0.345863	0.268	0.353355	ns	ns	ns	ns
rplK	50S ribosomal protein L11	Cj0474	0.0752	0.0297	0.501805	0.218088	0.0685809	0.744348	0.000566	0.639363	ns	ns	ns	ns
rplA	50S ribosomal protein L1	Cj0475	0.0294	0.0676	0.642265	-0.0535012	0.523598	0.422395	0.000132	0.850099	ns	ns	ns	ns
rplJ	50S ribosomal protein L10	Cj0476	0.0544	0.0434	0.524227	-0.524021	0.697248	0.743017	0.00243	0.181511	ns	ns	ns	ns
rplL	50S ribosomal protein L7/L12	Cj0477	0.1443	0.071	1.28968	-0.131058	0.206108	0.543911	1.54e-06	0.705785	ns	ns	sign	ns
rpoB	DNA-directed RNA polymerase subunit beta	Cj0478	0.0889	0.2005	0.397153	0.280249	0.35923	0.261658	0.00572	0.536259	ns	ns	ns	ns
rpoC	DNA-directed RNA polymerase beta' chain (EC:2.7.7.6)	Cj0479	0.0702	0.1219	0.0471925	0.00929863	0.399699	0.216852	0.696	0.971255	ns	ns	ns	ns
Cj0480c	transcriptional regulator	Cj0480c	0.3862	0.2372	0.441967	0	0.047709	0.299801	0.00921	1	ns	ns	ns	ns
dapA	dihydrodipicolinate synthase	Cj0481	0.4527	0.0606	-1.37068	-0.316325	0.552643	0.957884	1.46e-06	0.437018	ns	ns	sign	ns
uxaA	altronate hydrolase	Cj0482	0.7101	0.8565	-1.49782	0.129653	0.177163	0.168566	8.39e-08	0.816084	ns	ns	sign	ns
uxaA	altronate hydrolase	Cj0483	0.306	0.7615	-1.0434	-0.251905	0.36671	0.161496	1.32e-06	0.513346	ns	ns	sign	ns
Cj0484	putative MFS (major facilitator superfamily) transport protein	Cj0484	0.0048	0.727	-1.28652	-0.263258	0.90485	0.226981	2.35e-07	0.667023	ns	ns	sign	ns
Cj0485	short chain dehydrogenase	Cj0485	0.8897	1.2268	-0.389603	-1.02864	0.0618569	0.0410681	0.00267	0.109067	ns	sign	ns	ns
Cj0486	sugar transporter	Cj0486	0.2002	0.8182	-0.981775	0.57589	0.443573	0.143789	3.84e-07	0.239558	ns	ns	sign	ns
Cj0487	amidohydrolase	Cj0487	0.4555	0.1947	-0.800565	0.0303941	0.0554125	0.784305	4.1e-05	1	ns	ns	sign	ns
Cj0488	hypothetical protein	Cj0488	0.147	0.5944	-1.2791	-0.0159655	0.5073	0.163113	5.87e-07	1	ns	ns	sign	ns
ald	putative aldehyde dehydrogenase N-terminus (EC:1.2.1.22)	Cj0489	0.2943	0.7974	-0.993163	-0.271852	0.297598	0.136761	3.4e-06	0.551806	ns	ns	sign	ns
ald_2	putative aldehyde dehydrogenase C-terminus (EC:1.2.1.22)	Cj0490	0.2767	0.7149	-0.869625	0.29941	0.168956	0.0828946	1.26e-05	0.545578	ns	ns	sign	ns
rpsL	30S ribosomal protein S12	Cj0491	0.1883	0.1943	0.80217	-0.00590477	0.0719924	0.0684068	0.000217	0.94203	ns	ns	ns	ns
rpsG	30S ribosomal protein S7	Cj0492	0.1539	0.0029	0.911822	0.116923	0.0940046	0.949188	3.04e-06	0.824908	ns	ns	sign	ns
fusA	elongation factor G	Cj0493	0.3895	0.7589	0.865302	0.16124	0.0371877	0.136871	2.8e-05	0.739962	ns	ns	sign	ns
Cj0494	exporting protein	Cj0494	0.3683	0.1255	-0.99418	-0.95781	0.0189967	0.296705	1.64e-06	0.0393357	ns	ns	sign	ns
Cj0495	methyltransferase domain-containing protein	Cj0495	0.6647	0.3094	0.03524	-0.695893	0.00056401	0.129159	NA	0.153187	sign	ns	NA	ns
Cj0496	hypothetical protein	Cj0496	0.163	0.6475	0.02724	0.715333	0.308491	0.0553684	0.84	0.162742	ns	ns	ns	ns
Cj0497	putative lipoprotein	Cj0497	0.2928	0.1672	-0.135785	-0.425085	0.0465724	0.387701	0.27	0.29985	ns	ns	ns	ns
trpC	Indole-3-glycerol phosphate synthase	Cj0498	0.112	0.0874	0.74823	0.33483	0.144761	0.613873	2.17e-05	0.464777	ns	ns	sign	ns
Cj0499	putative histidine triad (HIT) family protein	Cj0499	0.121	0.1479	-0.223505	0.8237	0.0435922	0.416943	0.103	0.0600819	ns	ns	ns	ns
Cj0500	tRNA 2-selenouridine synthase	Cj0500	0.2002	0.0046	NA	0.556321	0.0773392	0.906592	NA	0.290064	ns	ns	NA	ns
Cj0501	pseudogene	Cj0501	1.296	1.1888	NA	NA	8.17365e-05	0.000399958	NA	NA	sign	sign	NA	NA
hemH	ferrochelatase	Cj0503c	0.1775	0.3063	-0.202033	-0.0926843	0.317035	0.0718468	0.165	0.784187	ns	ns	ns	ns
Cj0504c	oxidoreductase	Cj0504c	0.3888	0.6417	0.33511	-0.296173	0.0849923	0.0288689	0.0226	0.468688	ns	sign	ns	ns
Cj0505c	DegT family aminotransferase	Cj0505c	0.3791	0.3059	-0.074525	0.00837869	0.0342448	0.0474822	0.652	1	ns	ns	ns	ns
alaS	alanyl-tRNA synthetase	Cj0506	0.0517	0.1887	0.28294	-0.180627	0.321038	0.218431	0.0336	0.618012	ns	ns	ns	ns
maf	Maf-like protein	Cj0507	0.0047	0.2249	0.0601775	-1.19392	0.956936	0.403301	0.7	0.0140547	ns	ns	ns	ns
pbpA	penicillin-binding protein	Cj0508	0.1857	0.0718	0.218405	0.078285	0.0230217	0.191245	0.0863	0.895499	ns	ns	ns	ns
clpB	ATP-dependent Clp protease ATP-binding subunit	Cj0509c	1.4453	1.1035	0.927787	0.0616482	0.00516881	0.0595569	5.42e-06	0.935172	sign	ns	sign	ns
Cj0510c	hypothetical protein	Cj0510c	0.5831	0.7904	-0.48085	-0.407768	0.00783271	0.000704036	0.0082	0.330745	ns	sign	ns	ns
Cj0511	protease	Cj0511	0.3047	0.5307	0.552503	0.399116	0.2235	0.182297	0.00243	0.368017	ns	ns	ns	ns
purC	phosphoribosylaminoimidazolesuccinocarboxamide synthase	Cj0512	0.2553	0.3992	0.469037	-0.213119	0.059452	0.101149	0.004	0.573262	ns	ns	ns	ns
purS	phosphoribosylformylglycinamidine synthase	Cj0513	0.0467	0.2841	0.411787	-0.13093	0.560063	0.352659	0.0166	0.714616	ns	ns	ns	ns
purQ	phosphoribosylformylglycinamidine synthase I	Cj0514	0.0412	0.2283	0.112943	-0.114325	0.561782	0.177407	0.478	0.740993	ns	ns	ns	ns
Cj0515	hypothetical protein	Cj0515	0.1145	0.133	0.318752	-0.346575	0.119297	0.527212	0.0835	0.414806	ns	ns	ns	ns
plsC	1-acyl-SN-glycerol-3-phosphate acyltransferase	Cj0516	0.0642	0.0587	-0.20741	-0.122465	0.606152	0.695776	0.123	0.742143	ns	ns	ns	ns
crcB	camphor resistance protein CrcB	Cj0517	1.0989	1.5409	0.01203	-28.5939	0.0113572	0.000437859	0.932	1	sign	sign	ns	ns
htpG	heat shock protein 90	Cj0518	0.0416	0.6398	1.30767	-0.3139	0.821065	0.262982	2.77e-08	0.409181	ns	ns	sign	ns
Cj0519	rhodanese-like domain-containing protein	Cj0519	0.4571	0.1446	0.339558	-0.286739	0.00675388	0.865634	0.0232	0.465469	ns	ns	ns	ns
Cj0520	hypothetical protein	Cj0520	0.4812	0.0661	-0.372032	-0.455004	0.000953255	0.697579	0.0306	0.304687	ns	ns	ns	ns
Cj0522	putative Na+/Pi cotransporter protein	Cj0522	0.3715	0.0972	-0.358757	0.392936	0.00910245	0.396343	0.0228	0.470093	ns	ns	ns	ns
Cj0523	hypothetical protein	Cj0523	0.4616	0.5235	NA	-0.278841	0.0322767	0.0511556	NA	1	ns	ns	NA	ns
Cj0524	hypothetical protein	Cj0524	0.4643	0.5533	NA	0.517171	0.00067735	0.00703853	NA	1	ns	ns	NA	ns
pbpB	penicillin-binding protein	Cj0525c	0.0847	0.041	-0.04373	-0.129493	0.188766	0.493248	0.764	0.720161	ns	ns	ns	ns
fliE	flagellar hook-basal body protein FliE	Cj0526c	0.066	0.2327	0.11639	-1.23934	0.231051	0.044148	0.407	0.00205779	ns	ns	ns	sign
flgC	flagellar basal body rod protein FlgC	Cj0527c	0.1557	0.1746	0.023645	-1.00219	0.0298442	0.293413	0.842	0.0121844	ns	ns	ns	ns
flgB	flagellar basal body rod protein FlgB	Cj0528c	0.9364	1.2303	-0.44971	-2.1307	0.0728676	0.174456	0.00567	1.37604e-06	ns	ns	ns	sign
Cj0529c	aminodeoxychorismate lyase family protein	Cj0529c	0.0862	0.1562	-1.83515	-1.25876	0.245171	0.175072	6.74e-06	0.00457752	ns	ns	sign	ns*
Cj0530	hypothetical protein	Cj0530	0.1691	0.2431	0.212377	-1.04728	0.0813182	0.391622	0.13	0.0190952	ns	ns	ns	ns
icd	isocitrate dehydrogenase	Cj0531	0.0293	0.1823	0.075115	-0.160364	0.599687	0.19871	0.549	0.65264	ns	ns	ns	ns
mdh	malate dehydrogenase	Cj0532	0.2437	0.3159	-0.27099	-0.558919	0.0467577	0.0013502	0.0328	0.153048	ns	ns	ns	ns
sucC	succinyl-CoA synthetase subunit beta	Cj0533	0.0666	0.0689	-0.462275	-0.64663	0.104016	0.353581	0.00151	0.0992764	ns	ns	ns	ns
sucD	succinyl-CoA synthetase subunit alpha	Cj0534	0.491	0.4138	-0.27084	-0.457439	0.00590175	0.101011	0.188	0.237853	ns	ns	ns	ns
oorD	2-oxoglutarate-acceptor oxidoreductase subunit OorD	Cj0535	0.1392	0.1094	-1.25758	-1.0423	0.124129	0.156593	1.98e-08	0.00907901	ns	ns	sign	sign
oorA	2-oxoglutarate-acceptor oxidoreductase subunit OorA	Cj0536	0.0321	0.0841	-0.859707	-0.861907	0.626344	0.514135	0.000315	0.0290475	ns	ns	ns	ns
oorB	2-oxoglutarate-acceptor oxidoreductase subunit OorB	Cj0537	0.1217	0.1349	-1.57209	-0.811128	0.0715942	0.0481452	1.41e-07	0.0400686	ns	ns	sign	ns
oorC	2-oxoglutarate-acceptor oxidoreductase subunit OorC	Cj0538	0.2411	0.2466	-1.16383	-0.54612	0.105914	0.12103	2.51e-08	0.163321	ns	ns	sign	ns
Cj0539	hypothetical protein	Cj0539	0.2941	0.4634	0.218117	-1.20509	0.00525574	0.0182322	0.205	0.00326496	ns	ns	ns	ns*
Cj0540	putative exporting protein	Cj0540	0.2359	0.1914	0.47274	-0.506874	0.0161898	0.242712	0.00181	0.221924	ns	ns	ns	ns
Cj0541	polyprenyl synthetase	Cj0541	0.139	0.2763	0.0948167	0.184862	0.0208405	0.0231884	0.451	0.723972	ns	ns	ns	ns
hemA	glutamyl-tRNA reductase (EC:1.2.1.70)	Cj0542	0.1118	0.1957	0.31581	-0.366103	0.0688104	0.0286689	0.0184	0.349615	ns	ns	ns	ns
proS	prolyl-tRNA synthetase	Cj0543	0.2042	0.0523	-0.00831667	-0.00246119	0.120151	0.567514	0.948	0.949144	ns	ns	ns	ns
Cj0544	integral memnbrane protein	Cj0544	0.2743	0.0431	-0.09367	0.25289	0.0327125	0.863071	0.453	0.702241	ns	ns	ns	ns
hemC	porphobilinogen deaminase	Cj0545	0.1296	0.0699	-0.317967	-0.0174783	0.189389	0.582956	0.0412	0.92404	ns	ns	ns	ns
ubiD	3-octaprenyl-4-hydroxybenzoate carboxy-lyase	Cj0546	0.4412	0.3404	-0.0188533	-0.0854361	0.00264219	0.00548429	0.878	0.799103	ns	ns	ns	ns
flaG	flagellar protein FlaG	Cj0547	0.096	0.2139	-0.664268	-1.24327	0.687129	0.00949835	0.000299	0.00199784	ns	ns	ns	sign
fliD	flagellar capping protein	Cj0548	0.1648	0.2365	-0.67599	-1.51358	0.404781	0.0837665	0.000967	0.000155075	ns	ns	ns	sign
fliS	flagellar protein FliS	Cj0549	0.0513	0.0301	-0.528475	-1.21589	0.726546	0.868755	0.000588	0.00240104	ns	ns	ns	sign
Cj0550	hypothetical protein	Cj0550	0.0493	0.0025	-0.884432	-2.03826	0.669237	0.891355	0.000143	1.16432e-05	ns	ns	ns	ns*
efp	elongation factor P	Cj0551	0.2715	0.4169	0.0604125	0.340308	0.0341037	0.00438266	0.606	0.446852	ns	ns	ns	ns
Cj0552	hypothetical protein	Cj0552	0.2736	0.3554	-0.150312	-0.578368	0.0103986	0.135007	0.217	0.154505	ns	ns	ns	ns
Cj0553	integral membrane protein	Cj0553	0.0021	0.3394	-0.658315	-0.671307	0.930124	0.400419	0.00013	0.107209	ns	ns	ns	ns
Cj0554	hypothetical protein	Cj0554	0.0145	0.2581	-0.644925	-1.29765	0.979147	0.554619	0.000584	0.0031949	ns	ns	ns	ns*
Cj0555	dicarboxylate carrier protein MatC	Cj0555	0.6125	0.5017	1.47165	-0.161534	0.00356327	0.00421855	5.04e-09	0.665333	sign	ns	sign	ns
Cj0556	amidohydrolase family protein	Cj0556	0.371	0.2336	0.30994	-1.27601	0.000549078	0.0560454	0.0328	0.0350083	ns	ns	ns	ns
Cj0557c	integral membrane protein	Cj0557c	0.0486	0.0131	-0.134255	-0.766869	0.572715	0.992587	0.323	0.0800484	ns	ns	ns	ns
proA	gamma-glutamyl phosphate reductase	Cj0558c	0.3299	0.5669	-0.422463	-0.382637	0.00918473	0.0385003	0.00556	0.330679	ns	ns	ns	ns
Cj0559	pyridine nucleotide-disulfide oxidoreductase	Cj0559	0.4045	0.4682	1.14524	-0.018109	0.00545981	0.0127816	9.86e-07	0.919165	ns	ns	sign	ns
Cj0560	MATE family transport protein	Cj0560	0.8489	0.8189	-0.229565	0.157144	0.00527293	0.0887649	0.0889	0.860207	sign	ns	ns	ns
Cj0561c	hypothetical protein	Cj0561c	0.0262	0.2473	-0.496127	-1.48475	0.822364	0.231609	0.00125	0.00028001	ns	ns	ns	ns*
dnaB	replicative DNA helicase	Cj0562	0.2552	0.3402	-0.328375	-0.31672	0.000623516	0.0129751	0.0154	0.411901	ns	ns	ns	ns
Cj0563	hypothetical protein	Cj0563	0.3385	0.5563	0.0416	-2.61497	0.0307294	0.234515	0.73	8.7195e-07	ns	ns	ns	ns*
Cj0564	integral membrane protein	Cj0564	0.0331	0.0651	-0.0566267	-0.376665	0.76288	0.704514	0.692	0.852178	ns	ns	ns	ns
Cj0565	pseudogene	Cj0565	0.3738	0.2711	NA	NA	0.000852452	0.272229	NA	NA	ns	ns	NA	NA
Cj0566	hypothetical protein	Cj0566	0.4263	1.2724	NA	-2.90763	0.344889	0.00637939	NA	0.00401227	ns	sign	NA	ns*
Cj0567	hypothetical protein	Cj0567	0.6416	1.0449	NA	0	0.140587	0.00283021	NA	1	ns	sign	NA	ns
Cj0568	hypothetical protein	Cj0568	0.164	0.411	0.02203	-28.5784	0.278289	0.333203	NA	0.4	ns	ns	NA	ns
Cj0569	hypothetical protein	Cj0569	0.2561	0.296	0.0889075	-0.345191	0.0320259	0.0220757	0.551	0.595715	ns	ns	ns	ns
Cj0570	putative ATP/GTP binding protein	Cj0570	0.1494	0.2847	0.3155	-1.68801	0.129604	0.0167598	NA	0.00896556	ns	ns	NA	ns*
Cj0571	transcriptional regulator	Cj0571	0.4477	0.8065	-0.79592	1.17439	0.00214673	0.0174386	0.000533	0.289201	ns	sign	ns	ns
ribA	bifunctional 3,4-dihydroxy-2-butanone 4-phosphate synthase/GTP cyclohydrolase II protein (EC:3.5.4.25)	Cj0572	0.8374	1.1002	-0.618363	-0.0855334	0.0353075	0.00924699	0.000166	0.793424	sign	sign	ns	ns
Cj0573	putative GatB/Yqey family protein	Cj0573	0.8668	1.0717	-0.299517	0.129078	0.0101576	0.00299441	0.0252	0.814318	sign	sign	ns	ns
ilvI	acetolactate synthase 3 catalytic subunit	Cj0574	0.4352	0.7791	-0.256827	0.126262	0.00697155	0.0205341	0.0662	0.809002	ns	sign	ns	ns
ilvH	acetolactate synthase 3 regulatory subunit	Cj0575	0.2996	0.6204	-0.214548	-0.492273	0.0118094	0.0430083	0.0885	0.301156	ns	sign	ns	ns
lpxD	UDP-3-O-[3-hydroxymyristoyl] glucosamine N-acyltransferase (EC:2.3.1.-)	Cj0576	0.1231	0.1052	0.129163	0.493706	0.0503407	0.525236	0.312	0.26098	ns	ns	ns	ns
queA	S-adenosylmethionine--tRNA ribosyltransferase-isomerase	Cj0577c	0.0046	0.0591	-1.64241	-0.581251	0.922967	0.591494	2.22e-07	0.159222	ns	ns	sign	ns
tatC	Sec-independent protein translocase	Cj0578c	0.0008	0.0774	-1.36081	-0.396863	0.959348	0.72389	2.66e-05	0.358449	ns	ns	sign	ns
Cj0579c	Sec-independent translocase	Cj0579c	0.169	0.1256	-0.031575	0.331478	0.175784	0.221724	0.849	0.46748	ns	ns	ns	ns
Cj0580c	coproporphyrinogen III oxidase	Cj0580c	0.9103	1.1787	NA	-0.998589	0.0522961	0.104277	NA	0.120707	ns	ns	NA	ns
Cj0581	dinucleoside polyphosphate hydrolase	Cj0581	0.1378	0.3189	0.0211967	0.225662	0.227599	0.104218	0.888	0.637445	ns	ns	ns	ns
lysC	aspartate kinase	Cj0582	0.138	0.1016	0.165678	0.161193	0.145106	0.25163	0.231	0.740929	ns	ns	ns	ns
Cj0583	hypothetical protein	Cj0583	0.332	0.3868	-0.0137625	0.140987	0.011148	0.159461	0.921	0.813201	ns	ns	ns	ns
Cj0584	DNA polymerase III subunit delta' (EC:2.7.7.7)	Cj0584	0.2068	0.4006	-0.211393	1.06732	0.059908	0.213377	0.204	0.520235	ns	ns	ns	ns
folP	dihydropteroate synthase	Cj0585	0.0365	0.0349	-0.184683	0.749899	0.537887	0.716098	0.22	0.108295	ns	ns	ns	ns
ligA	NAD-dependent DNA ligase LigA	Cj0586	0.0476	0.3488	-0.132442	0.0444162	0.659624	0.288966	0.409	1	ns	ns	ns	ns
Cj0587	integral membrane protein	Cj0587	0.3243	0.0209	-0.380307	0	0.0175572	0.836123	0.0403	1	ns	ns	ns	ns
tlyA	hemolysin	Cj0588	0.0462	0.1278	-0.550973	0.207151	0.773449	0.362079	0.019	0.725132	ns	ns	ns	ns
ribF	bifunctional riboflavin kinase/FMN adenylyltransferase (EC:2.7.1.26)	Cj0589	0.0485	0.1952	-0.403417	-0.85881	0.737624	0.102612	0.0411	0.0626111	ns	ns	ns	ns
Cj0590	putative SAM-dependent methyltransferase	Cj0590	0.1614	0.1261	-0.642965	3.45219	0.0113452	0.0497855	0.00225	0.0163866	ns	ns	ns	ns
Cj0591c	lipoprotein	Cj0591c	0.1282	0.1161	NA	-0.653898	0.253701	0.236931	NA	0.111449	ns	ns	NA	ns
Cj0592c	hypothetical protein	Cj0592c	0.0465	0.0031	-0.254587	-0.0637861	0.736086	0.916417	0.0815	0.832767	ns	ns	ns	ns
Cj0593c	integral membrane protein	Cj0593c	0.0222	0.2132	0.347633	-0.0513498	0.618692	0.14375	0.0208	0.862824	ns	ns	ns	ns
Cj0594c	putative DNA/RNA non-specific endonuclease (EC:3.1.30.-)	Cj0594c	0.3899	0.7866	-0.37094	0.00590992	0.0696571	0.0800951	0.0165	1	ns	ns	ns	ns
nth	endonuclease III	Cj0595c	0.2577	0.3663	-0.34589	-0.633328	0.179242	0.109341	0.0137	0.124266	ns	ns	ns	ns
peb4cbf2	major antigenic peptide PEB-cell binding factor	Cj0596	0.3362	0.0932	-0.0336525	0.205582	0.0295996	0.646934	0.786	0.6608	ns	ns	ns	ns
fba	fructose-bisphosphate aldolase	Cj0597	0.3	0.3995	-0.408322	0.10601	0.173976	0.260916	0.00809	0.843086	ns	ns	ns	ns
Cj0598	hypothetical protein	Cj0598	0.3373	0.7371	-0.289613	0.0406048	0.126948	0.048159	0.0491	0.970994	ns	sign	ns	ns
Cj0599	OmpA family membrane protein	Cj0599	0.1863	0.5618	0.525297	-0.183981	0.228612	0.0809945	0.00157	0.658804	ns	ns	ns	ns
Cj0600	hypothetical protein	Cj0600	0.3381	0.5094	-0.57643	-0.410484	0.043332	0.0731599	0.0133	0.669512	ns	ns	ns	ns
Cj0601c	sodium-dependent transmembrane transport protein	Cj0601c	0.0467	0.1783	-0.32147	-0.109704	0.748907	0.180344	0.0351	0.756224	ns	ns	ns	ns
Cj0602c	MOSC-domain-containing protein	Cj0602c	0.1775	0.1381	-0.681057	0.00464152	0.150146	0.392159	0.00177	1	ns	ns	ns	ns
dsbD	thiol:disulfide interchange protein	Cj0603c	0.1813	0.3074	-0.14245	-1.30394	0.272491	0.0375517	0.246	0.00795597	ns	ns	ns	sign
Cj0604	polyphosphate kinase	Cj0604	0.1091	0.0119	-0.949965	-0.498915	0.156907	0.843857	3.62e-05	0.206115	ns	ns	sign	ns
Cj0605	amidohydrolase	Cj0605	0.3554	0.2836	-0.647777	0.602571	0.00963531	0.365084	0.00024	0.169247	ns	ns	ns	ns
Cj0606	secretion protein HlyD	Cj0606	0.1066	0.169	-0.19977	0.145074	0.0215275	0.146911	0.188	0.790966	ns	ns	ns	ns
Cj0607	ABC transporter	Cj0607	0.0894	0.268	-1.21857	0.298677	0.047361	0.0562536	1.11e-05	0.511795	ns	ns	sign	ns
Cj0608	outer membrane efflux protein	Cj0608	0.4033	0.2213	0.14919	-2.34391	0.000109418	0.105863	0.253	0.00270974	ns	ns	ns	sign
Cj0609c	hypothetical protein	Cj0609c	0.0256	0.1754	0.0561625	-0.138118	0.975685	0.587238	0.643	0.70238	ns	ns	ns	ns
Cj0610c	hypothetical protein	Cj0610c	0.1057	0.2156	0.424133	-0.536868	0.507263	0.195241	0.00579	0.181393	ns	ns	ns	ns
Cj0611c	acyltransferase family protein	Cj0611c	0.3054	0.473	0.81945	0.121556	0.158149	0.0153537	5.81e-06	0.822511	ns	ns	sign	ns
cft	ferritin	Cj0612c	0.4315	0.1921	1.0215	0.373112	9.63147e-05	0.519316	4.35e-07	0.402454	ns	ns	sign	ns
pstS	phosphate-binding protein	Cj0613	0.3106	0.2514	0.247823	0.569687	0.00727541	0.0416069	0.0688	0.211572	ns	ns	ns	ns
pstC	phosphate ABC transporter permease	Cj0614	0.5285	0.6954	0.479007	-1.00489	0.109543	0.0856345	0.00147	0.0902266	ns	ns	ns	ns
pstA	phosphate ABC transporter permease	Cj0615	0.2748	0.1406	0.426327	0.345653	0.0463215	0.376001	0.00978	0.513754	ns	ns	ns	ns
pstB	phosphate ABC transporter ATP-binding protein	Cj0616	0.4374	0.4071	0.87336	0.400413	0.00449045	0.0095517	9.34e-06	0.379065	ns	ns	sign	ns
Cj0617	hypothetical protein	Cj0617	0.124	0.3679	-0.209673	-0.646279	0.206232	0.0170196	0.118	0.255291	ns	ns	ns	ns
Cj0618	hypothetical protein	Cj0618	0.22	0.4934	-0.599193	-2.32528	0.0967356	0.0105428	0.000288	0.00678198	ns	ns	ns	ns*
Cj0619	MATE family transport protein	Cj0619	0.1875	0.1178	0.04102	0.503734	0.0664257	0.295048	0.744	0.311061	ns	ns	ns	ns
Cj0620	hypothetical protein	Cj0620	0.0313	0.0933	0.1099	-0.673112	0.776973	0.493375	0.534	1	ns	ns	ns	ns
Cj0621	hypothetical protein	Cj0621	0.3271	0.1843	0.11615	0.189807	0.0157321	0.470686	0.499	0.703797	ns	ns	ns	ns
hypF	carbamoyltransferase	Cj0622	0.0024	0.2651	-0.0591025	0.0892785	0.999347	0.165471	0.572	0.895533	ns	ns	ns	ns
hypB	hydrogenase isoenzymes formation protein	Cj0623	0.1275	0.262	0.190905	-0.138486	0.349002	0.0806698	0.252	0.696055	ns	ns	ns	ns
hypC	hydrogenase isoenzymes formation protein	Cj0624	0.2399	0.1846	-0.223525	-0.393985	0.00667112	0.187474	0.195	0.324456	ns	ns	ns	ns
hypD	hydrogenase isoenzymes formation protein	Cj0625	0.2458	0.3621	-0.431287	-0.644908	0.0325991	0.0188387	0.00257	0.106958	ns	ns	ns	ns
hypE	hydrogenase isoenzymes formation protein	Cj0626	0.0102	0.0933	-0.59321	-0.260664	0.828111	0.255337	0.000393	0.487635	ns	ns	ns	ns
hypA	hydrogenase expression/formation protein	Cj0627	0.2677	0.343	-0.39091	-1.05178	0.0138127	0.187601	0.0226	0.0749419	ns	ns	ns	ns
Cj0628	putative lipoprotein	Cj0628	NA	NA	1.09776	-0.220413	NA	NA	1.04e-06	0.550229	NA	NA	sign	ns
Cj0629	putative lipoprotein	Cj0629	NA	NA	-0.0088975	0.0743504	NA	NA	0.95	0.903373	NA	NA	ns	ns
Cj0630c	DNA polymerase III subunit delta	Cj0630c	0.0446	0.1932	0.151895	-0.171874	0.498651	0.0371902	0.433	0.641129	ns	ns	ns	ns
Cj0631c	putative ribonuclease	Cj0631c	0.6097	1.0052	-1.04053	-0.270154	0.0273192	0.0548852	3.7e-06	0.4923	sign	ns	sign	ns
ilvC	ketol-acid reductoisomerase	Cj0632	0.316	0.5462	0.822445	0.39839	0.00588793	0.010781	2.29e-06	0.368428	ns	ns	sign	ns
Cj0633	putative periplasmic protein	Cj0633	0.0205	0.05	-1.78016	-0.646529	0.966125	0.741582	3.53e-09	0.110943	ns	ns	sign	ns
dprA	DNA processing protein A	Cj0634	0.3067	0.6259	0.854805	-1.16844	0.0536738	0.00823804	0.00238	0.0122848	ns	sign	ns	ns
Cj0635	Holliday junction resolvase-like protein	Cj0635	0.1186	0.3848	NA	-0.176455	0.28995	0.104358	NA	0.687011	ns	ns	NA	ns
Cj0636	NOL1/NOP2/sun family protein	Cj0636	0.1995	0.1785	NA	0.304439	0.182716	0.452068	NA	0.555464	ns	ns	NA	ns
mrsA	methionine sulfoxide reductase A	Cj0637c	0.1125	0.1806	-0.526717	-0.343523	0.51546	0.342983	0.00187	0.417969	ns	ns	ns	ns
ppa	inorganic pyrophosphatase	Cj0638c	0.6034	0.6649	-0.020575	0.258409	0.000841273	0.148049	0.869	0.574618	sign	ns	ns	ns
adk	adenylate kinase	Cj0639c	0.452	0.6331	0.481605	0.0994503	0.0100393	0.0154437	0.000437	0.856002	ns	sign	ns	ns
aspS	aspartyl-tRNA synthetase	Cj0640c	0.78	1.0344	0.676945	0.0199638	0.000931423	0.0273801	2.34e-05	1	sign	sign	sign	ns
pnk	inorganic polyphosphate/ATP-NAD kinase (EC:2.7.1.23)	Cj0641	0.1106	0.1964	0.0731875	-0.140486	0.227194	0.278821	0.632	0.699397	ns	ns	ns	ns
recN	DNA repair protein	Cj0642	0.0473	0.2064	-0.800695	-0.745106	0.588935	0.17027	6.58e-05	0.0771038	ns	ns	sign	ns
cbrR	two-component response regulator	Cj0643	0.005	0.0834	0.284417	-0.366944	0.902293	0.608328	0.0595	0.347418	ns	ns	ns	ns
Cj0644	TatD-related deoxyribonuclease	Cj0644	0.026	0.146	0.497423	0.487711	0.665767	0.539088	0.00257	0.2845	ns	ns	ns	ns
Cj0645	transglycosylase	Cj0645	0.1881	0.3577	-0.0343075	-0.000772073	0.0364833	0.00942131	0.81	1	ns	ns	ns	ns
Cj0646	lipoprotein	Cj0646	0.0175	0.1533	-0.932582	0.147115	0.84233	0.266259	0.000237	0.768059	ns	ns	ns	ns
Cj0647	HAD-superfamily hydrolase	Cj0647	0.1517	0.4127	-0.461867	0.183143	0.20404	0.131396	0.00711	0.736127	ns	ns	ns	ns
Cj0648	hypothetical protein	Cj0648	0.0695	0.1208	NA	0.173342	0.442451	0.102249	NA	0.727713	ns	ns	NA	ns
Cj0649	OstA family protein	Cj0649	0.3579	0.69	-0.10973	0.278007	0.0225744	0.0436798	NA	0.662165	ns	sign	NA	ns
engB	ribosome biogenesis GTP-binding protein YsxC	Cj0650	0.3269	0.7036	NA	-0.449423	0.0170932	0.0441112	NA	0.648221	ns	sign	NA	ns
Cj0651	integral membrane protein	Cj0651	0.2282	0.8245	-0.1587	1.38208	0.248051	0.0380109	NA	0.0977171	ns	sign	NA	ns
pbpC	penicillin-binding protein	Cj0652	0.1502	0.1985	-0.328943	0.455536	0.100041	0.0334528	0.0386	0.319446	ns	ns	ns	ns
Cj0653c	aminopeptidase	Cj0653c	0.1789	0.2557	0.718128	-0.194112	0.118508	0.0486289	0.00152	0.604066	ns	ns	ns	ns
Cj0654c	pseudogene	Cj0654c	0.1886	0.2993	NA	NA	0.0222172	0.175999	NA	NA	ns	ns	NA	NA
Cj0659c	hypothetical protein	Cj0659c	0.618	1.4914	NA	-1.27974	0.277053	0.0187714	NA	1	ns	sign	NA	ns
Cj0660c	putative transmembrane protein	Cj0660c	0.2852	0.4675	NA	-2.25278	0.304199	0.00727887	NA	0.184642	ns	ns	NA	ns
era	GTP-binding protein Era	Cj0661c	0.2183	0.3054	-0.22245	-0.136672	0.224871	0.189226	0.163	0.697854	ns	ns	ns	ns
hslU	ATP-dependent protease ATP-binding subunit HslU	Cj0662c	0.2444	0.2596	0.147262	-0.310612	0.0317243	0.10127	0.192	0.413987	ns	ns	ns	ns
hslV	ATP-dependent protease peptidase subunit	Cj0663c	0.1629	0.0708	-0.0327375	-0.102521	0.14372	0.704169	0.787	0.762461	ns	ns	ns	ns
rplI	50S ribosomal protein L9	Cj0664c	0.0945	0.2454	-0.392455	-0.25155	0.423207	0.197042	0.0136	0.505503	ns	ns	ns	ns
argG	argininosuccinate synthase	Cj0665c	0.0667	0.0992	0.0227375	0.103379	0.54566	0.628014	0.854	0.848101	ns	ns	ns	ns
Cj0667	S4 domain-containing protein	Cj0667	0.1303	0.0923	-0.327072	-0.3434	0.274356	0.318951	0.0174	0.418979	ns	ns	ns	ns
Cj0668	putative ATP/GTP-binding protein	Cj0668	0.1499	0.1642	0.678458	0.185984	0.0571487	0.0522587	0.000102	0.704111	ns	ns	ns	ns
Cj0669	ABC transporter ATP-binding protein	Cj0669	0.2589	0.4006	0.216032	-0.291585	0.044183	0.0107528	0.132	0.454272	ns	ns	ns	ns
rpoN	RNA polymerase factor sigma-54 (EC:2.7.7.6)	Cj0670	0.2433	0.5064	-0.51684	-0.691276	0.0861231	0.0886997	0.0032	0.140416	ns	ns	ns	ns
dcuB	anaerobic C4-dicarboxylate transporter	Cj0671	0.2318	0.3447	-0.901195	-0.431299	0.312013	0.374335	1.64e-05	0.269865	ns	ns	sign	ns
Cj0672	putative periplasmic protein	Cj0672	0.338	0.9722	-0.31887	-0.271812	0.0746204	0.00140892	0.0894	1	ns	sign	ns	ns
Cj0676	pseudogene	Cj0676	0.6227	0.3927	NA	NA	0.0294012	0.0867928	NA	NA	sign	ns	NA	NA
kdpB	potassium-transporting ATPase subunit B	Cj0677	0.4875	0.3205	0.0845767	1.54448	5.49658e-06	0.332588	0.578	0.00185207	ns	ns	ns	sign
Cj0678	pseudogene	Cj0678	0.6444	0.5412	NA	NA	0.00229532	0.00396325	NA	NA	sign	ns	NA	NA
kdpD	truncated KdpD protein (EC:2.7.3.-)	Cj0679	0.278	0.3724	NA	0.0593342	0.0424072	0.123436	NA	0.943675	ns	ns	NA	ns
uvrB	excinuclease ABC subunit B	Cj0680c	0.6677	1.0071	-0.300733	-0.265913	0.0406095	0.0361397	0.0447	0.483631	sign	sign	ns	ns
Cj0681	hypothetical protein	Cj0681	0.2854	0.2175	-0.05696	0.17519	0.114748	0.444366	0.663	0.718628	ns	ns	ns	ns
Cj0682	hypothetical protein	Cj0682	0.2996	0.2343	-0.35297	-2.61263	0.0165286	0.0637725	0.041	4.3438e-06	ns	ns	ns	ns*
Cj0683	hypothetical protein	Cj0683	0.1598	0.2108	NA	28.315	0.180661	0.728283	NA	1	ns	ns	NA	ns
priA	primosome assembly protein PriA	Cj0684	0.0916	0.0811	-0.477345	-0.238725	0.227497	0.408415	0.0154	0.563398	ns	ns	ns	ns
cipA	invasion protein CipA	Cj0685c	0.2047	0.2948	-1.03528	-0.370516	0.188801	0.295555	0.00219	0.348613	ns	ns	ns	ns
ispG	4-hydroxy-3-methylbut-2-en-1-yl diphosphate synthase	Cj0686	0.0992	0.2384	0.142407	0.296326	0.126893	0.185078	0.294	0.514301	ns	ns	ns	ns
flgH	flagellar basal body L-ring protein	Cj0687c	1.5765	2.0743	-1.30938	-2.5108	0.0626707	0.0583622	2.4e-08	2.18736e-09	ns	ns	sign	sign
pta	phosphate acetyltransferase	Cj0688	0.6409	0.8679	-0.427745	-0.33912	0.0259652	0.0416298	0.00084	0.378079	sign	sign	ns	ns
ackA	acetate kinase	Cj0689	0.069	0.1907	-0.20998	-0.433579	0.444214	0.164611	0.0824	0.262181	ns	ns	ns	ns
Cj0690c	putative restriction/modification enzyme	Cj0690c	0.177	0.3793	0.343703	-1.83999	0.0689387	0.0289957	0.0267	6.37122e-05	ns	ns	ns	sign
Cj0691	hypothetical protein	Cj0691	0.0422	0.1006	0.1238	-1.38332	0.545455	0.747343	0.378	0.0597567	ns	ns	ns	ns
Cj0692c	hypothetical protein	Cj0692c	0.0793	0.2784	NA	-0.641298	0.670668	0.0783734	NA	0.134683	ns	ns	NA	ns
mraW	S-adenosyl-methyltransferase MraW	Cj0693c	0.0614	0.2162	-0.231727	-0.0292084	0.588828	0.0957253	0.333	1	ns	ns	ns	ns
Cj0694	hypothetical protein	Cj0694	0.0968	0.0283	0.297843	-0.390934	0.120421	0.757475	0.0267	0.316992	ns	ns	ns	ns
ftsA	cell division protein FtsA	Cj0695	0.0065	0.1053	-0.23272	-0.132445	0.909607	0.34641	0.108	0.705704	ns	ns	ns	ns
ftsZ	cell division protein FtsZ	Cj0696	0.0994	0.2373	0.41885	0.0101084	0.304724	0.271281	0.00309	0.979584	ns	ns	ns	ns
flgG2	flagellar basal-body rod protein	Cj0697	0.7299	0.9875	-0.841495	-2.04999	0.075969	0.0753076	5.84e-06	1.07436e-06	ns	ns	sign	sign
flgG	flagellar basal body rod protein FlgG	Cj0698	0.2143	0.4878	-0.521722	-1.22741	0.243664	0.0369014	0.000209	0.00223088	ns	ns	ns	sign
glnA	glutamine synthetase	Cj0699c	0.2538	0.626	-0.111183	-0.389072	0.35427	0.39002	0.465	0.316096	ns	ns	ns	ns
Cj0700	hypothetical protein	Cj0700	0.0046	0.1106	-0.112915	0.406601	0.993645	0.364028	0.29	0.357435	ns	ns	ns	ns
Cj0701	protease	Cj0701	0.0911	0.0944	-0.359777	0.467954	0.540683	0.59936	0.00941	0.287504	ns	ns	ns	ns
purE	phosphoribosylaminoimidazole carboxylase catalytic subunit	Cj0702	0.3654	0.4464	-0.20456	0.378951	0.0856557	0.16957	0.106	0.403104	ns	ns	ns	ns
Cj0703	hypothetical protein	Cj0703	0.0875	0.1873	-0.426652	-0.459626	0.488	0.277958	0.0156	0.246395	ns	ns	ns	ns
glyQ	glycyl-tRNA synthetase subunit alpha	Cj0704	0.0679	0.0129	-0.67034	-0.0667907	0.453896	0.914599	0.000141	0.839446	ns	ns	ns	ns
Cj0705	hypothetical protein	Cj0705	0.1914	0.1142	-0.638082	-0.125444	0.0826387	0.267734	0.00214	0.719177	ns	ns	ns	ns
Cj0706	hypothetical protein	Cj0706	0.4614	0.2733	0.140932	-0.840525	0.0061841	0.71722	0.398	0.0399952	ns	ns	ns	ns
kdtA	3-deoxy-D-manno-octulosonic-acid transferase	Cj0707	0.1087	0.3234	0.029	-0.807432	0.12581	0.108718	NA	0.0530771	ns	ns	NA	ns
Cj0708	ribosomal pseudouridine synthase	Cj0708	0.0286	0.059	0.19979	-0.184614	0.771064	0.793432	0.198	0.630671	ns	ns	ns	ns
ffh	signal recognition particle protein	Cj0709	0.2031	0.2514	1.0066	0.27592	0.0337371	0.200659	9.25e-07	0.544355	ns	ns	sign	ns
rpsP	30S ribosomal protein S16	Cj0710	0.1356	0.3273	0.53005	0.366009	0.196276	0.218213	0.00111	0.425356	ns	ns	ns	ns
Cj0711	hypothetical protein	Cj0711	0.1867	0.4072	NA	-0.468481	0.176946	0.0432334	NA	0.255528	ns	ns	NA	ns
rimM	16S rRNA processing protein	Cj0712	0.2434	0.499	-0.640043	-0.691047	0.115517	0.0216795	0.000401	0.138847	ns	ns	ns	ns
trmD	tRNA (guanine-N1)-methyltransferase	Cj0713	0.6202	0.8749	-0.294803	0.335872	0.0199212	0.0289458	0.055	0.470373	sign	sign	ns	ns
rplS	50S ribosomal protein L19	Cj0714	0.1815	0.1606	0.208402	0.225938	0.0299465	0.150538	0.102	0.640729	ns	ns	ns	ns
Cj0715	transthyretin-like periplasmic protein	Cj0715	0.0852	0.0768	-0.062565	-0.415164	0.33476	0.451749	0.62	0.282017	ns	ns	ns	ns
Cj0716	phospho-2-dehydro-3-deoxyheptonate aldolase	Cj0716	0.4375	0.4524	0.523587	-0.0474978	0.000286904	0.0143968	0.00043	0.861824	ns	ns	ns	ns
Cj0717	ArsC family protein	Cj0717	0.2783	0.4195	-0.344017	-0.836833	0.0279387	0.0094874	0.0155	0.114225	ns	ns	ns	ns
dnaE	DNA polymerase III subunit alpha	Cj0718	0.3412	0.1252	0.96714	0.567568	0.242583	0.663085	1.49e-06	0.195109	ns	ns	sign	ns
Cj0719c	hypothetical protein	Cj0719c	0.1549	0.1831	-1.17339	-0.508248	0.161148	0.40861	8.75e-07	0.204409	ns	ns	sign	ns
flaC	flagellin	Cj0720c	0.2981	0.4919	0.499723	-0.0487816	0.00923108	0.00150174	0.00137	0.859838	ns	ns	ns	ns
Cj0721c	integral membrane protein	Cj0721c	0.192	0.2153	0.378107	-0.210416	0.0449074	0.136039	0.0101	0.589983	ns	ns	ns	ns
Cj0722c	DNA methylase	Cj0722c	0.5506	0.7206	1.56981	-0.936851	0.000644953	0.0234925	5.42e-08	0.0980094	ns	sign	sign	ns
Cj0723c	integral membrane zinc-metalloprotease	Cj0723c	0.3304	0.2585	1.50139	-0.247351	0.0350212	0.0217728	1.74e-08	0.521676	ns	ns	sign	ns
Cj0724	hypothetical protein	Cj0724	0.2266	0.2554	0.00429333	-0.406484	0.0999682	0.123662	0.976	0.329496	ns	ns	ns	ns
mogA	molybdenum cofactor biosynthesis protein MogA	Cj0725c	0.1352	0.1789	-0.141742	-0.669825	0.0595298	0.0645357	0.398	0.101392	ns	ns	ns	ns
corA	magnesium and cobalt transport protein	Cj0726c	0.0977	0.0721	0.232	-0.771113	0.0763831	0.649883	0.0715	0.054421	ns	ns	ns	ns
Cj0727	substrate-binding protein	Cj0727	0.0325	0.2457	0.211257	1.64035	0.870465	0.0827053	0.141	0.00130128	ns	ns	ns	sign
Cj0728	hypothetical protein	Cj0728	0.6553	0.605	0.26894	0.499594	0.00171058	0.00250416	NA	0.360251	sign	sign	NA	ns
Cj0729	putative type I phosphodiesterase/nucleotide pyrophosphatase	Cj0729	0.8985	0.9123	-0.17206	0.0552318	0.00470865	0.0637543	NA	1	sign	ns	NA	ns
Cj0730	ABC transporter permease	Cj0730	1.0153	1.2652	0.11718	-30.1656	0.0608731	0.0683568	NA	0.0694652	ns	ns	NA	ns
Cj0731	ABC transporter permease	Cj0731	0.8789	1.7178	-0.816815	0.303272	0.00574242	0.0100386	0.000403	1	sign	sign	ns	ns
Cj0732	ABC transporter ATP-binding protein	Cj0732	0.2575	0.1499	NA	2.24052	0.0605147	0.191508	NA	0.0191955	ns	ns	NA	ns
Cj0733	HAD-superfamily hydrolase	Cj0733	0.5636	0.4627	-0.670625	-0.277707	0.00186011	0.00359665	0.00587	0.825463	ns	ns	ns	ns
hisJ	histidine-binding protein	Cj0734c	0.328	0.4038	-0.506587	-0.106384	0.00525551	0.010455	0.000211	0.752332	ns	ns	ns	ns
Cj0735	hypothetical protein	Cj0735	0.1327	0.863	-1.37286	-0.196663	0.799655	0.169199	1.16e-06	0.637648	ns	ns	sign	ns
Cj0736	hypothetical protein	Cj0736	0.107	0.2092	NA	0.708293	0.581654	0.292161	NA	0.770474	ns	ns	NA	ns
Cj0737	putative haemagglutination activity domain containing protein	Cj0737	0.3088	0.7568	-0.599522	0.774986	0.296227	0.072022	0.000989	0.118112	ns	ns	ns	ns
Cj0738	hypothetical protein	Cj0738	0.0268	0.253	NA	0.594631	0.89012	0.0310715	NA	0.459227	ns	ns	NA	ns
Cj0739	hypothetical protein	Cj0739	0.2623	0.141	-0.120027	-0.512678	0.015277	0.146886	0.448	0.581607	ns	ns	ns	ns
Cj0740	hypothetical protein	Cj0740	0.418	0.4038	NA	-0.277226	0.00114871	0.00897901	NA	1	ns	ns	NA	ns
Cj0741	hypothetical protein	Cj0741	0.3939	0.355	0.4864	1.068	0.002702	0.0644095	0.0133	0.138796	ns	ns	ns	ns
Cj0742	pseudogene	Cj0742	0.515	0.3823	NA	NA	0.00501932	0.0179358	NA	NA	ns	ns	NA	NA
Cj0747	hypothetical protein	Cj0747	0.1962	0.2331	NA	-28.5784	0.0781696	0.320652	NA	0.4	ns	ns	NA	ns
Cj0748	hypothetical protein	Cj0748	0.2894	0.7245	NA	-1.96662	0.00518569	0.0139884	NA	0.0300228	ns	sign	NA	ns
Cj0752	pseudogene	Cj0752	0.8325	1.1413	NA	NA	0.00146637	0.000501151	NA	NA	sign	sign	NA	NA
tonB3	TonB transport protein	Cj0753c	0.5769	0.3382	5.27595	3.96674	0.014226	0.201293	7.46e-12	6.45625e-15	ns	ns	sign	sign
cfrA	ferric enterobactin uptake receptor	Cj0755	1.7536	1.4919	8.33668	8.70776	5.01243e-06	0.00777241	3.89e-15	2.84277e-42	sign	sign	sign	sign
hrcA	heat-inducible transcription repressor	Cj0757	0.2381	0.1378	-0.441298	-0.417677	0.556622	0.960983	0.00636	0.283924	ns	ns	ns	ns
grpE	heat shock protein GrpE	Cj0758	0.0552	0.0345	0.863363	-0.341302	0.783149	0.892218	7.5e-06	0.374123	ns	ns	sign	ns
dnaK	molecular chaperone DnaK	Cj0759	0.5572	0.2888	0.335628	-0.142663	0.129035	0.487465	0.0841	0.684091	ns	ns	ns	ns
Cj0760	hypothetical protein	Cj0760	1.2283	0.6646	-0.7436	0.243767	0.00873131	0.207441	0.000305	0.599776	sign	ns	ns	ns
Cj0761	hypothetical protein	Cj0761	0.8833	0.6546	-0.85342	-0.570147	0.0098948	0.164239	0.000269	0.198103	sign	ns	ns	ns
aspB	aspartate aminotransferase	Cj0762c	0.6066	0.6375	-0.122412	-0.510218	0.00278383	0.099737	0.297	0.193867	sign	ns	ns	ns
cysE	serine acetyltransferase	Cj0763c	0.441	0.1293	-0.20602	0.366891	0.0140122	0.561317	0.153	0.431942	ns	ns	ns	ns
speA	arginine decarboxylase	Cj0764c	0.1667	0.0984	-0.138433	-0.00723035	0.259501	0.845121	0.275	0.947134	ns	ns	ns	ns
hisS	histidyl-tRNA synthetase	Cj0765c	0.2158	0.3615	0.0376325	0.0854058	0.352512	0.407631	0.772	0.883934	ns	ns	ns	ns
tmk	thymidylate kinase	Cj0766c	0.2865	0.2898	0.787627	-0.794029	0.084329	0.0117879	8.93e-05	0.0718238	ns	ns	sign	ns
coaD	phosphopantetheine adenylyltransferase	Cj0767c	0.0507	0.016	NA	0.355988	0.702692	0.835764	NA	0.44631	ns	ns	NA	ns
Cj0768c	3-octaprenyl-4-hydroxybenzoate carboxy-lyase	Cj0768c	0.05	0.1212	0.170363	0.249231	0.453765	0.571667	0.262	0.664027	ns	ns	ns	ns
flgA	flagellar basal body P-ring biosynthesis protein FlgA	Cj0769c	0.104	0.1497	0.650355	0.369989	0.0539705	0.314885	0.00273	0.433568	ns	ns	ns	ns
Cj0770c	NLPA family lipoprotein	Cj0770c	0.218	0.2147	-0.636465	-0.708726	0.0330753	0.230334	0.00338	0.0836426	ns	ns	ns	ns
Cj0771c	NLPA family lipoprotein	Cj0771c	0.109	0.1202	-0.142558	-0.852767	0.0582239	0.522263	0.291	0.0334867	ns	ns	ns	ns
Cj0772c	NLPA family lipoprotein	Cj0772c	0.1268	0.0299	0.6987	-0.241084	0.132572	0.959155	9e-06	0.517981	ns	ns	sign	ns
Cj0773c	binding-protein dependent transport system permease	Cj0773c	0.2879	0.1737	-0.542515	-0.441442	0.063858	0.393833	0.00944	0.274737	ns	ns	ns	ns
Cj0774c	ABC transporter ATP-binding protein	Cj0774c	0.0621	0.0474	-0.0316833	-0.118338	0.196645	0.206464	0.822	0.732465	ns	ns	ns	ns
valS	valyl-tRNA synthetase	Cj0775c	0.0788	0.1618	-0.017155	-0.0519384	0.0284807	0.0592495	0.874	0.855489	ns	ns	ns	ns
Cj0776c	hypothetical protein	Cj0776c	0.4823	0.2518	0.0887225	-0.352462	0.0459422	0.438223	0.555	0.357426	ns	ns	ns	ns
Cj0777	ATP-dependent DNA helicase	Cj0777	0.0265	0.3466	-0.071755	0.257683	0.797047	0.0306607	0.661	0.578346	ns	ns	ns	ns
peb2	major antigenic peptide PEB2	Cj0778	0.1971	0.243	1.17599	-0.133733	0.173054	0.233304	2.65e-08	0.702186	ns	ns	sign	ns
tpx	thiol peroxidase	Cj0779	0.206	0.1687	3.74763	1.65261	0.0578015	0.262159	4.44e-15	0.000193489	ns	ns	sign	sign
napA	nitrate reductase catalytic subunit	Cj0780	0.9492	1.2871	-2.36536	-0.81958	0.0181796	0.101867	1.64e-12	0.0377032	sign	ns	sign	ns
napG	quinol dehydrogenase periplasmic subunit	Cj0781	0.3799	0.7382	-2.73092	-0.698251	0.0865223	0.187566	6.28e-13	0.0766517	ns	ns	sign	ns
napH	quinol dehydrogenase membrane subunit	Cj0782	0.3303	0.6557	-2.82189	-0.443219	0.121986	0.260934	1.81e-11	0.252976	ns	ns	sign	ns
napB	nitrate reductase small subunit	Cj0783	0.9245	1.1887	-2.74467	-0.863546	0.0413	0.123225	1.45e-12	0.0292859	sign	ns	sign	ns
napL	hypothetical protein	Cj0784	0.0485	0.6109	-1.40088	-1.08483	0.808214	0.13715	NA	0.0171458	ns	ns	NA	ns
napD	NapD protein homolog	Cj0785	0.1344	0.4509	NA	0.377652	0.393031	0.0562471	NA	0.586408	ns	ns	NA	ns
Cj0786	hypothetical protein	Cj0786	0.2079	0.6039	NA	-0.267624	0.0731022	0.0393491	NA	0.660969	ns	sign	NA	ns
Cj0787	hypothetical protein	Cj0787	0.1456	0.4038	NA	-0.769421	0.330396	0.135912	NA	0.062829	ns	ns	NA	ns
Cj0788	hypothetical protein	Cj0788	0.0501	0.3862	0.154853	-0.424528	0.619668	0.0980573	0.418	0.27956	ns	ns	ns	ns
cca	putative multifunctional Cca protein	Cj0789	0.1681	0.4058	0.04562	-0.51261	0.0528102	0.202522	0.733	0.218316	ns	ns	ns	ns
purU	formyltetrahydrofolate deformylase	Cj0790	0.068	0.064	-0.615775	-0.483735	0.411106	0.686534	0.000847	0.269407	ns	ns	ns	ns
Cj0791c	aminotransferase	Cj0791c	0.2582	0.2644	0.475693	-0.546162	0.0432093	0.157863	0.00554	0.193666	ns	ns	ns	ns
Cj0792	hypothetical protein	Cj0792	0.1923	0.1623	-0.54805	-29.587	0.221169	0.587357	0.00533	0.164526	ns	ns	ns	ns
flgS	signal transduction histidine kinase	Cj0793	0.1535	0.1264	1.08113	0.0619658	0.324357	0.192507	3.34e-06	1	ns	ns	sign	ns
Cj0794	hypothetical protein	Cj0794	0.1509	0.0599	-0.428365	-0.59242	0.0830134	0.680864	0.026	0.230677	ns	ns	ns	ns
murF	UDP-N-acetylmuramoyl-tripeptide D-alanyl-D-alanine ligase	Cj0795c	0.8057	1.1198	-0.252005	0.104574	0.0157338	0.0170863	0.0566	0.852788	sign	sign	ns	ns
Cj0796c	hydrolase	Cj0796c	0.4367	0.4318	0.29012	-0.297368	0.017743	0.175022	0.0322	0.485702	ns	ns	ns	ns
Cj0797c	hypothetical protein	Cj0797c	0.2371	0.3993	NA	0.657203	0.10768	0.318389	NA	0.1869	ns	ns	NA	ns
ddl	D-alanyl-alanine synthetase A	Cj0798c	0.594	0.8208	-0.142808	-1.32331	0.000193846	0.0438385	0.318	0.00419727	sign	sign	ns	sign
ruvA	Holliday junction DNA helicase RuvA	Cj0799c	1.215	1.3497	-0.006285	-0.880475	0.00684375	0.00303735	0.969	0.0449085	sign	sign	ns	ns
Cj0800c	ATPase	Cj0800c	0.7126	1.0289	-0.0829075	-0.232118	0.0226755	0.0118308	0.712	0.539336	sign	sign	ns	ns
Cj0801	integral membrane protein	Cj0801	0.2022	0.3553	0.476332	-0.83861	0.128586	0.0377063	0.00811	0.113823	ns	ns	ns	ns
cysS	cysteinyl-tRNA synthetase	Cj0802	0.0031	0.1676	0.611252	-0.00310942	0.982969	0.143094	0.000384	0.984332	ns	ns	ns	ns
msbA	lipid export ABC transport protein	Cj0803	0.1591	0.4982	0.379933	0.503695	0.212507	0.0596151	0.022	0.257926	ns	ns	ns	ns
pyrD	dihydroorotate dehydrogenase 2	Cj0804	0.1342	0.3779	0.149147	0.428452	0.0589429	0.0777977	0.235	0.335983	ns	ns	ns	ns
Cj0805	zinc protease	Cj0805	0.1601	0.4403	0.231273	-0.137953	0.100114	0.100418	0.114	0.698964	ns	ns	ns	ns
dapA	dihydrodipicolinate synthase	Cj0806	0.0204	0.0045	-0.01323	-0.0413934	0.783189	0.935842	0.914	0.874742	ns	ns	ns	ns
Cj0807	7-alpha-hydroxysteroid dehydrogenase	Cj0807	0.0643	0.2162	0.097305	-0.0158205	0.623444	0.360179	0.399	0.922964	ns	ns	ns	ns
Cj0808c	small hydrophobic protein	Cj0808c	0.3126	0.4807	-0.277807	-0.73457	0.0203748	0.0414541	0.0824	0.31013	ns	ns	ns	ns
Cj0809c	hydrolase	Cj0809c	0.3031	0.3857	-0.587753	-1.53479	0.00340333	0.00699789	0.00108	0.000521152	ns	ns	ns	sign
nadE	NAD synthetase	Cj0810	0.0644	0.1176	1.19436	-0.168849	0.274495	0.159138	2.47e-07	0.688404	ns	ns	sign	ns
lpxK	tetraacyldisaccharide 4'-kinase (EC:2.7.1.130)	Cj0811	0.0379	0.0587	0.992287	0.29272	0.245602	0.558953	6.28e-06	0.536905	ns	ns	sign	ns
thrC	threonine synthase	Cj0812	0.0646	0.066	0.778467	-0.373088	0.228766	0.640164	2.29e-05	0.340574	ns	ns	sign	ns
kdsB	3-deoxy-manno-octulosonate cytidylyltransferase	Cj0813	0.1295	0.061	0.40718	-0.736104	0.101078	0.542891	0.00708	0.0657431	ns	ns	ns	ns
Cj0814	hypothetical protein	Cj0814	0.0964	0.2946	-0.462305	0.0619935	0.409669	0.182173	0.0111	1	ns	ns	ns	ns
Cj0815	hypothetical protein	Cj0815	0.0281	0.044	-0.03547	0	0.651061	0.768669	0.828	1	ns	ns	ns	ns
Cj0816	hypothetical protein	Cj0816	0.214	0.1699	NA	0	0.0109667	0.377952	NA	1	ns	ns	NA	ns
glnH	glutamine-binding protein	Cj0817	0.0008	0.1105	0.150393	0.671802	0.987525	0.337688	0.274	0.134497	ns	ns	ns	ns
Cj0818	lipoprotein	Cj0818	1.1807	1.21	2.05829	4.34145	0.00287936	0.0022866	1.4e-09	1.33716e-14	sign	sign	sign	sign
Cj0819	hypothetical protein	Cj0819	1.3382	1.2372	NA	2.92575	0.000764066	0.0344326	NA	1.81589e-07	sign	sign	NA	ns*
fliP	flagellar biosynthesis protein FliP	Cj0820c	0.418	0.7273	0.0363575	1.27382	0.0196574	0.0171757	0.762	0.00503092	ns	sign	ns	sign
glmU	UDP-N-acetylglucosamine pyrophosphorylase (EC:2.7.7.23)	Cj0821	0.0987	0.2935	0.189397	0.199106	0.419786	0.0731665	0.167	0.672748	ns	ns	ns	ns
dfp	bifunctional phosphopantothenoylcysteine decarboxylase/phosphopantothenate synthase (EC:4.1.1.36)	Cj0822	0.0118	0.1151	0.309165	-0.372016	0.979778	0.734871	0.0295	0.343907	ns	ns	ns	ns
Cj0823	hypothetical protein	Cj0823	0.0937	0.3441	NA	-0.316426	0.610233	0.303924	NA	0.493609	ns	ns	NA	ns
uppS	UDP diphosphate synthase	Cj0824	0.0076	0.0798	-0.257335	-0.0482064	0.995452	0.598405	0.0699	1	ns	ns	ns	ns
Cj0825	processing peptidase	Cj0825	0.1987	0.2797	NA	0	0.263257	0.312155	NA	1	ns	ns	NA	ns
Cj0826	integral membrane protein	Cj0826	0.2234	0.3286	0.631955	-0.252751	0.0962662	0.102648	0.00256	0.576536	ns	ns	ns	ns
truA	tRNA pseudouridine synthase A	Cj0827	0.3994	0.1921	-0.0677	-0.115199	0.0686566	0.336646	0.686	1	ns	ns	ns	ns
ilvA	threonine dehydratase	Cj0828c	0.0541	0.0313	-0.298387	0.180396	0.307561	0.525745	0.0349	0.719789	ns	ns	ns	ns
Cj0829c	CoA-binding domain-containing protein	Cj0829c	0.1018	0.0982	NA	-1.45717	0.365712	0.503118	NA	0.13274	ns	ns	NA	ns
Cj0830	integral membrane protein	Cj0830	0.2602	0.3765	0.552743	-1.67753	0.055939	0.094974	0.000549	0.0460909	ns	ns	ns	ns
trmA	tRNA (uracil-5-)-methyltransferase (EC:2.1.1.35)	Cj0831c	0.4211	0.342	-1.45558	-1.08926	0.0101421	0.0416656	1.69e-07	0.285358	ns	ns	sign	ns
Cj0832c	putative Na+/H+ antiporter family protein	Cj0832c	0.1018	0.3639	-1.50497	-0.719747	0.310769	0.0769246	6.27e-07	0.0704386	ns	ns	sign	ns
Cj0833c	oxidoreductase	Cj0833c	0.5577	0.558	-1.6791	-1.12183	0.0500344	0.123252	5.74e-10	0.00608266	ns	ns	sign	sign
Cj0834c	ankyrin repeat-containing protein	Cj0834c	0.4263	0.333	-1.7754	-1.03507	0.00640992	0.0708653	4.54e-10	0.0110513	ns	ns	sign	ns
acnB	bifunctional aconitate hydratase 2/2-methylisocitrate dehydratase (EC:4.2.1.3)	Cj0835c	0.3322	0.3681	-0.248265	-0.542447	0.0268158	0.0289542	0.0365	0.164236	ns	ns	ns	ns
ogt	methylated-DNA--protein-cysteine methyltransferase	Cj0836	0.0646	0.1074	NA	-0.42397	0.64453	0.487582	NA	0.397771	ns	ns	NA	ns
Cj0837c	hypothetical protein	Cj0837c	0.1549	0.0404	0.247213	-0.952528	0.0357987	0.822282	0.155	0.0333196	ns	ns	ns	ns
metG	methionyl-tRNA synthetase	Cj0838c	0.1344	0.3806	0.837305	-0.401205	0.232214	0.0864042	1.16e-06	0.302569	ns	ns	sign	ns
Cj0839c	hypothetical protein	Cj0839c	0.0541	0.0141	NA	-0.0375372	0.352563	0.776637	NA	0.899426	ns	ns	NA	ns
fbp	fructose-1,6-bisphosphatase (EC:3.1.3.11)	Cj0840c	0.352	0.3203	0.0191625	-0.627861	0.00855757	0.0365394	0.893	0.116063	ns	ns	ns	ns
mobB	putative molybdopterin-guanine dinucleotide biosynthesis protein	Cj0841c	0.0716	0.0368	0.950712	-2.69709	0.376556	0.816256	2.12e-05	2.38612e-05	ns	ns	sign	sign
Cj0842	lipoprotein	Cj0842	0.0702	0.5218	-0.11494	-0.755803	0.711478	0.246161	0.426	0.0847289	ns	ns	ns	ns
Cj0843c	transglycosylase	Cj0843c	0.1294	0.2153	0.02187	-1.24122	0.559685	0.145963	0.872	0.00268356	ns	ns	ns	sign
Cj0844c	integral membrane protein	Cj0844c	0.0813	0.0087	-0.866618	-1.41452	0.645964	0.896716	2.66e-06	0.00738671	ns	ns	sign	ns*
gltX	glutamylglutaminyl-tRNA synthetase	Cj0845c	0.1058	0.2224	0.525068	0.233809	0.132028	0.200443	0.00113	0.618301	ns	ns	ns	ns
Cj0846	metallophosphoesterase	Cj0846	0.0889	0.0366	0.09915	0.146099	0.286837	0.537481	0.52	0.778814	ns	ns	ns	ns
psd	phosphatidylserine decarboxylase	Cj0847	0.0274	0.0427	-0.438563	-1.04319	0.871232	0.716888	0.021	0.0169013	ns	ns	ns	ns
Cj0848c	hypothetical protein	Cj0848c	0.0091	0.1162	NA	-0.232647	0.90313	0.336257	NA	0.686452	ns	ns	NA	ns
Cj0849c	hypothetical protein	Cj0849c	0.3561	0.4888	NA	-0.707317	0.0682924	0.0685645	NA	0.0980979	ns	ns	NA	ns
Cj0850c	MFS transport protein	Cj0850c	0.1194	0.0816	-0.31139	-0.473588	0.213494	0.735635	0.0325	0.394706	ns	ns	ns	ns
Cj0851c	integral membrane protein	Cj0851c	0.0732	0.0246	-0.776925	1.32481	0.574046	0.855621	0.00058	1	ns	ns	ns	ns
Cj0852c	integral membrane protein	Cj0852c	0.167	0.1128	-1.01203	-0.115111	0.15816	0.460301	3.25e-06	0.785802	ns	ns	sign	ns
hemL	glutamate-1-semialdehyde aminotransferase	Cj0853c	0.0805	0.2209	-0.929948	-0.0375206	0.118178	0.240695	1.4e-06	0.882041	ns	ns	sign	ns
Cj0854c	hypothetical protein	Cj0854c	0.0753	0.2703	-0.525255	-0.404245	0.449447	0.130126	0.00135	0.330745	ns	ns	ns	ns
folD	methylenetetrahydrofolate dehydrogenase/methenyltetrahydrofolate cyclohydrolase	Cj0855	0.6041	0.7997	0.844398	-0.124868	0.0782992	0.0222565	5.66e-06	0.731122	ns	sign	sign	ns
lepP	signal peptidase I	Cj0856	0.6776	0.7793	0.456207	-0.462804	0.0224738	0.0127495	0.00275	0.23752	sign	sign	ns	ns
moeA	molybdopterin biosynthesis protein	Cj0857c	0.0777	0.1028	-0.373123	-0.196099	0.412165	0.488596	0.032	0.603086	ns	ns	ns	ns
murA	UDP-N-acetylglucosamine 1-carboxyvinyltransferase	Cj0858c	0.541	0.6845	-0.20688	0.20299	0.00137962	0.00093553	0.115	0.667564	ns	sign	ns	ns
Cj0859c	hypothetical protein	Cj0859c	0.0298	0.1466	-0.07969	-2.99496	0.970965	0.65824	0.64	8.15883e-13	ns	ns	ns	ns*
Cj0860	integral membrane protein	Cj0860	0.1414	0.0997	0.42448	-0.357569	0.150083	0.597855	0.00439	0.414544	ns	ns	ns	ns
pabA	para-aminobenzoate synthase glutamine amidotransferase subunit II	Cj0861c	0.0205	0.0945	-0.57968	-0.570556	0.873688	0.396465	NA	0.532628	ns	ns	NA	ns
pabB	para-aminobenzoate synthase subunit I	Cj0862c	0.0138	0.2294	0.02703	-0.509065	0.853304	0.0695701	0.839	0.288732	ns	ns	ns	ns
xerD	DNA recombinase	Cj0863c	0.2597	0.2256	0.879647	0.387932	0.00112807	0.041979	1.83e-05	0.401309	ns	ns	sign	ns
Cj0864	hypothetical protein	Cj0864	0.4854	0.6382	-0.181565	-0.812516	0.0479517	0.00969284	0.272	0.0703812	ns	sign	ns	ns
dsbB	disulfide oxidoreductase	Cj0865	0.1673	0.2694	-0.54124	-0.391626	0.0478013	0.0772579	NA	0.372298	ns	ns	NA	ns
Cj0866	pseudogene	Cj0866	0.0251	0.0374	NA	NA	0.878919	0.902368	NA	NA	ns	ns	NA	NA
dsbA	protein disulfide isomerase	Cj0872	0.3183	0.5118	0.699732	-1.18526	0.0948074	0.0125056	3.81e-05	0.00600184	ns	ns	sign	sign
Cj0873c	hypothetical protein	Cj0873c	0.6102	0.4819	0.370517	0.379296	0.00150359	0.080794	0.0117	0.429295	sign	ns	ns	ns
Cj0874c	putative cytochrome c	Cj0874c	0.5356	0.2486	0.428163	1.05858	0.0027175	0.153998	0.00368	0.0159447	ns	ns	ns	ns
Cj0876c	putative periplasmic protein	Cj0876c	0.3786	0.1649	0.42137	-0.175586	0.0165522	0.285035	0.0033	0.673234	ns	ns	ns	ns
Cj0877c	hypothetical protein	Cj0877c	0.0576	0.1257	NA	0	0.566542	0.86869	NA	1	ns	ns	NA	ns
Cj0878	hypothetical protein	Cj0878	0.408	0.1782	NA	-31.1371	0.00650259	0.34748	NA	0.00602478	ns	ns	NA	ns*
Cj0879c	hypothetical protein	Cj0879c	0.1134	0.3203	-0.0181067	0.673431	0.298577	0.0245324	0.894	0.148592	ns	ns	ns	ns
Cj0880c	hypothetical protein	Cj0880c	0.3072	0.1718	0.0701733	-1.69565	0.0556923	0.238675	0.779	0.0460909	ns	ns	ns	ns
Cj0881c	hypothetical protein	Cj0881c	0.0949	0.0732	0.27302	0.226563	0.321611	0.408179	NA	0.650463	ns	ns	NA	ns
flhA	flagellar biosynthesis protein FlhA	Cj0882c	0.1987	0.3126	0.191185	0.436163	0.0751989	0.0430227	0.213	0.32726	ns	ns	ns	ns
Cj0883c	transcriptional regulator	Cj0883c	0.1751	0.3798	0.585677	-0.927723	0.171149	0.134509	0.000802	0.096847	ns	ns	ns	ns
rpsO	30S ribosomal protein S15	Cj0884	0.3678	0.7436	-0.180895	-0.0312632	0.10871	0.193849	0.293	1	ns	ns	ns	ns
ftsK	cell division protein	Cj0886c	0.313	0.646	-0.60365	-0.108798	0.0230791	0.111937	0.000658	0.74739	ns	ns	ns	ns
flgL	flagellar hook-associated protein FlgL	Cj0887c	1.3291	1.582	NA	-2.23279	0.0109951	0.041082	NA	5.29354e-08	sign	sign	NA	sign
Cj0888c	ABC transporter ATP-binding protein	Cj0888c	0.1495	0.3625	-0.525663	0.460159	0.294902	0.112994	0.00301	0.313543	ns	ns	ns	ns
Cj0889c	sensory trasnduction histidine kinase	Cj0889c	0.0908	0.2545	-0.495425	0.942142	0.488465	0.0977043	0.012	0.581607	ns	ns	ns	ns
Cj0890c	sensory transduction transcriptional regulator	Cj0890c	0.3307	0.3299	-0.27805	-1.36834	0.0135002	0.0529533	0.117	0.0153228	ns	ns	ns	ns
serA	D-3-phosphoglycerate dehydrogenase	Cj0891c	0.1321	0.0158	-0.72733	0.0445915	0.0278823	0.710384	3.16e-05	0.961397	ns	ns	sign	ns
Cj0892c	hypothetical protein	Cj0892c	0.3118	0.4301	-1.18586	0.0398837	0.158656	0.149595	5.06e-07	0.973085	ns	ns	sign	ns
rpsA	30S ribosomal protein S1	Cj0893c	0.0271	0.1196	-0.393155	-0.0388031	0.731583	0.184767	0.00272	0.878823	ns	ns	ns	ns
ispH	4-hydroxy-3-methylbut-2-enyl diphosphate reductase	Cj0894c	0.2083	0.1025	0.16559	-0.549543	0.0829032	0.288816	0.233	0.174591	ns	ns	ns	ns
aroA	3-phosphoshikimate 1-carboxyvinyltransferase	Cj0895c	0.1059	0.0116	-0.125053	-0.361845	0.173857	0.897829	0.325	0.353008	ns	ns	ns	ns
pheT	phenylalanyl-tRNA synthetase subunit beta	Cj0896c	0.0833	0.3417	0.478762	-0.23277	0.197454	0.125227	0.00102	0.53398	ns	ns	ns	ns
pheS	phenylalanyl-tRNA synthetase subunit alpha	Cj0897c	0.1258	0.2087	0.69965	-0.58715	0.18102	0.100165	3.82e-05	0.134467	ns	ns	sign	ns
Cj0898	putative histidine triad (HIT) family protein	Cj0898	0.1306	0.0361	-0.352915	0.0353639	0.222478	0.744753	0.0521	1	ns	ns	ns	ns
thiJ	4-methyl-5(beta-hydroxyethyl)-thiazole monophosphate synthesis protein	Cj0899c	0.024	0.2389	0.374042	-0.00854536	0.717382	0.180955	0.00856	0.937286	ns	ns	ns	ns
Cj0900c	small hydrophobic protein	Cj0900c	0.2431	0.031	-0.478343	-2.38753	0.126821	0.795252	0.00913	0.00825816	ns	ns	ns	sign
Cj0901	amino acid ABC transporter permease	Cj0901	0.2385	0.0473	0.93886	0.0630137	0.0189154	0.650727	5.31e-06	1	ns	ns	sign	ns
glnQ	glutamine transporter ATP-binding protein	Cj0902	0.7459	0.9593	0.376312	-0.535966	0.0406858	0.075861	0.11	0.191262	sign	ns	ns	ns
Cj0903c	amino acid transport protein	Cj0903c	0.0225	0.3215	-1.1589	-0.768571	0.793385	0.088	1.11e-07	0.0523838	ns	ns	sign	ns
Cj0904c	RNA methylase	Cj0904c	0.3388	0.2816	NA	0.489127	0.000392033	0.183898	NA	0.393553	ns	ns	NA	ns
alr	alanine racemase	Cj0905c	0.1417	0.0989	-0.0841867	0.990345	0.00675202	0.415246	0.61	0.0236078	ns	ns	ns	ns
Cj0906c	hypothetical protein	Cj0906c	0.1689	0.1231	1.09884	0.103442	0.101944	0.193868	3.39e-07	0.849933	ns	ns	sign	ns
Cj0908	hypothetical protein	Cj0908	0.1599	0.1842	-0.20335	-31.1371	0.114855	0.0288592	0.143	0.00602478	ns	ns	ns	ns*
Cj0909	hypothetical protein	Cj0909	0.059	0.3856	-1.80562	-1.29502	0.703617	0.0790775	2.61e-09	0.0021724	ns	ns	sign	ns*
Cj0910	hypothetical protein	Cj0910	0.2865	0.361	-1.67164	-1.74749	0.066167	0.234459	1.09e-09	0.0178732	ns	ns	sign	ns
Cj0911	hypothetical protein	Cj0911	0.0144	0.0795	-1.32869	-0.920297	0.867567	0.301183	3.8e-07	0.0696799	ns	ns	sign	ns
cysM	cysteine synthase	Cj0912c	0.1055	0.1381	3.17745	0.742269	0.0160071	0.118313	2.34e-13	0.088857	ns	ns	sign	ns
hupB	DNA-binding protein HU	Cj0913c	0.046	0.2247	-1.09386	-0.972232	0.572392	0.196203	5.3e-05	0.0140189	ns	ns	sign	ns
ciaB	invasion antigen CiaB	Cj0914c	0.0806	0.2634	0.83622	-0.173964	0.56132	0.116279	3.63e-05	0.635695	ns	ns	sign	ns
Cj0915	hydrolase	Cj0915	0.1086	0.1685	1.19463	1.36483	0.245853	0.471544	1.71e-06	0.00319496	ns	ns	sign	sign
Cj0916c	hypothetical protein	Cj0916c	0.1174	0.0216	1.94251	-1.43415	0.146605	0.820426	1.86e-06	0.00261612	ns	ns	sign	sign
cstA	integral membrane protein	Cj0917c	0.0144	0.1415	0.92245	-0.729293	0.941626	0.301953	1.22e-06	0.0666708	ns	ns	sign	ns
prsA	ribose-phosphate pyrophosphokinase	Cj0918c	0.0824	0.0066	0.173945	0.15843	0.319998	0.945289	0.147	0.745524	ns	ns	ns	ns
Cj0919c	amino acid ABC transporter permease	Cj0919c	0.4398	0.5586	NA	-1.48636	0.076652	0.171775	NA	0.00083507	ns	ns	NA	ns*
Cj0920c	amino acid ABC transporter permease	Cj0920c	0.2883	0.2125	-1.48861	-0.614809	0.0615564	0.320145	8.38e-10	0.130709	ns	ns	sign	ns
peb1A	bifunctional adhesin/ABC transporter aspartate/glutamate-binding protein	Cj0921c	0.2166	0.2238	-0.593897	-0.449277	0.115849	0.230752	0.00962	0.246424	ns	ns	ns	ns
pebC	amino acid ABC transporter ATP-binding protein	Cj0922c	0.1053	0.3823	-0.324003	-1.23319	0.37369	0.21297	0.0138	0.00223497	ns	ns	ns	sign
cheR	MCP protein methyltransferase	Cj0923c	0.1625	0.199	0.447545	-0.090911	0.0225402	0.143232	0.00186	0.783595	ns	ns	ns	ns
cheB	MCP protein-glutamate methylesterase	Cj0924c	0.121	0.0775	-0.0160075	0.0830871	0.0545037	0.0800284	0.886	0.922705	ns	ns	ns	ns
rpiB	ribose 5-phosphate isomerase	Cj0925	0.1198	0.5973	0.289077	0.0411104	0.379706	0.0434704	0.0594	0.986227	ns	sign	ns	ns
Cj0926	hypothetical protein	Cj0926	0.0145	0.1881	NA	-0.504796	0.761236	0.00469382	NA	0.244352	ns	ns	NA	ns
apt	adenine phosphoribosyltransferase	Cj0927	0.0842	0.2507	-0.0823133	-0.488253	0.520136	0.233171	0.606	0.21987	ns	ns	ns	ns
Cj0928	integral membrane protein	Cj0928	0.0211	0.1049	-0.163637	-0.914724	0.833156	0.555123	0.205	0.0252634	ns	ns	ns	ns
pepA	leucyl aminopeptidase	Cj0929	0.0167	0.1972	-0.25702	0.0236437	0.728515	0.151058	0.0567	1	ns	ns	ns	ns
Cj0930	GTP-dependent nucleic acid-binding protein EngD	Cj0930	0.1213	0.1581	0.0521225	-0.107793	0.104342	0.155161	0.658	0.761429	ns	ns	ns	ns
argH	argininosuccinate lyase	Cj0931c	0.2771	0.3549	0.017875	-0.458446	0.0155062	0.236854	0.886	0.241271	ns	ns	ns	ns
pckA	phosphoenolpyruvate carboxykinase	Cj0932c	0.0947	0.0225	0.258313	-0.304989	0.308667	0.941463	0.0357	0.42236	ns	ns	ns	ns
pycB	pyruvate carboxylase B subunit	Cj0933c	0.0407	0.0756	-0.0075525	0.196385	0.534058	0.407229	0.945	0.677274	ns	ns	ns	ns
Cj0934c	sodium:amino-acid symporter family protein	Cj0934c	0.7534	0.7912	0.098385	0.169044	0.00981091	0.0121977	0.557	0.79206	sign	sign	ns	ns
Cj0935c	putative sodium:amino-acid symporter family protein	Cj0935c	0.3353	0.2416	-0.0371133	-0.421832	0.267285	0.927553	0.788	0.291612	ns	ns	ns	ns
atpE	F0F1 ATP synthase subunit C	Cj0936	0.2691	0.4108	0.15264	0.101941	0.0216251	0.187859	0.166	0.852631	ns	ns	ns	ns
Cj0937	integral membrane protein	Cj0937	0.4528	0.311	0.14495	-0.180194	0.131554	0.0695398	0.34	0.727553	ns	ns	ns	ns
aas	2-acylglycerophosphoethanolamine acyltransferase	Cj0938c	0.0083	0.0499	0.257922	0.291974	0.892007	0.312526	0.0914	0.522417	ns	ns	ns	ns
Cj0939c	hypothetical protein	Cj0939c	0.0049	0.3585	0.521025	-28.5784	0.969792	0.310518	0.00412	0.4	ns	ns	ns	ns
glnP	glutamine transporter permease	Cj0940c	0.8177	0.9258	0.00544667	-0.404918	0.00249824	0.039105	0.969	0.487907	sign	sign	ns	ns
Cj0941c	permease	Cj0941c	0.1507	0.4095	-0.100593	0.314809	0.222378	0.0242649	0.425	0.521252	ns	ns	ns	ns
secA	preprotein translocase subunit SecA	Cj0942c	0.021	0.2586	-0.216248	-0.129673	0.648982	0.0708495	0.095	0.708553	ns	ns	ns	ns
lolA	outer-membrane lipoprotein carrier protein	Cj0943	0.0212	0.913	0.627067	-2.99981	0.866023	0.153733	0.000362	6.74752e-08	ns	ns	ns	sign
Cj0944c	hypothetical protein	Cj0944c	0.202	0.3699	0.644532	-0.12324	0.180259	0.240555	0.0128	0.746375	ns	ns	ns	ns
Cj0945c	helicase	Cj0945c	0.0523	0.0881	-0.2843	-0.220454	0.457803	0.528355	0.0434	0.603498	ns	ns	ns	ns
Cj0946	lipoprotein	Cj0946	0.7461	1.6696	2.8782	-0.456542	0.0174356	0.0321972	6.04e-10	0.352892	sign	sign	sign	ns
Cj0947c	carbon-nitrogen hydrolase	Cj0947c	0.0142	0.1225	-0.452685	0.571918	0.763995	0.1132	0.00757	0.195898	ns	ns	ns	ns
Cj0948c	cation efflux family protein	Cj0948c	0.1117	0.0937	-2.24268	-1.27913	0.442114	0.582611	2.59e-08	0.0139639	ns	ns	sign	ns
Cj0949c	peptidyl-arginine deiminase family protein	Cj0949c	0.3036	0.1742	-1.25257	-1.28165	0.128023	0.417993	9.94e-08	0.00557786	ns	ns	sign	ns*
Cj0950c	lipoprotein	Cj0950c	0.1357	0.1405	0.055725	-0.719152	0.305797	0.38256	0.72	0.0735277	ns	ns	ns	ns
Cj0951c	putative MCP-domain signal transduction protein	Cj0951c	0.2288	0.0187	-0.154565	0.354027	0.0114638	0.847334	0.227	0.762516	ns	ns	ns	ns
Cj0952c	putative HAMP containing membrane protein	Cj0952c	0.0045	0.2905	0.03109	-0.040655	0.909796	0.392358	0.787	0.894435	ns	ns	ns	ns
purH	bifunctional phosphoribosylaminoimidazolecarboxamide formyltransferase/IMP cyclohydrolase (EC:2.1.2.3)	Cj0953c	0.0046	0.5986	-0.73296	0.463942	0.98368	0.153386	0.000703	0.292019	ns	ns	ns	ns
Cj0954c	DnaJ-like protein	Cj0954c	0.1029	0.2591	-0.210613	0.485725	0.200284	0.452682	0.12	0.272619	ns	ns	ns	ns
purL	phosphoribosylformylglycinamidine synthase II	Cj0955c	0.7375	1.0655	-0.290863	0.403318	0.00778591	0.0662838	0.088	0.36371	sign	ns	ns	ns
trmE	tRNA modification GTPase TrmE	Cj0956c	0.1039	0.1081	-0.48986	0.180259	0.269384	0.0117295	0.0216	0.717942	ns	ns	ns	ns
Cj0957c	hypothetical protein	Cj0957c	0.1189	0.3237	-0.270345	-0.210893	0.191719	0.199256	0.154	0.568483	ns	ns	ns	ns
Cj0958c	inner membrane protein translocase component YidC	Cj0958c	0.0973	0.5066	-0.0863667	-0.250153	0.104064	0.117688	0.489	0.505517	ns	ns	ns	ns
Cj0959c	hypothetical protein	Cj0959c	0.1121	0.0126	0.09597	-1.25571	0.302233	0.866005	0.51	0.0280491	ns	ns	ns	ns
rnpA	ribonuclease P protein component	Cj0960c	0.1767	0.2023	-0.055215	0.101219	0.103342	0.0185307	0.747	0.866254	ns	ns	ns	ns
rpmH	50S ribosomal protein L34	Cj0961c	0.1664	0.2443	-0.46842	0.202877	0.0791812	0.0200662	0.00242	0.681555	ns	ns	ns	ns
Cj0962	acetyltransferase	Cj0962	0.1162	0.1179	1.54394	-0.767824	0.409255	0.729975	3.1e-09	0.39145	ns	ns	sign	ns
Cj0963	hypothetical protein	Cj0963	0.0996	0.0852	0.70021	-1.45206	0.238919	0.254075	0.000294	0.13274	ns	ns	ns	ns
Cj0964	hypothetical protein	Cj0964	0.2884	0.2474	0.269573	-0.57091	0.00990891	0.0734854	0.0827	0.169704	ns	ns	ns	ns
Cj0965c	acyl-CoA thioester hydrolase	Cj0965c	0.3756	0.8658	-0.35653	-0.844441	0.0903727	0.0567479	0.0136	0.0718937	ns	ns	ns	ns
Cj0967	hypothetical protein	Cj0967	0.4801	0.3874	NA	0.465578	0.0140811	0.0656098	NA	0.313596	ns	ns	NA	ns
Cj0968	putative periplasmic protein	Cj0968	NA	NA	NA	-28.5939	NA	NA	NA	1	NA	NA	NA	ns
Cj0969	pseudogene	Cj0969	0.0298	0.1801	NA	NA	0.888237	0.0509362	NA	NA	ns	ns	NA	NA
Cj0970	hypothetical protein	Cj0970	0.0873	0.2449	NA	0	0.578635	0.014352	NA	1	ns	ns	NA	ns
Cj0971	hypothetical protein	Cj0971	0.0564	0.098	-0.42269	0	0.91411	0.316882	0.113	1	ns	ns	ns	ns
Cj0972	hypothetical protein	Cj0972	0.392	0.5176	NA	0	0.273623	0.0709682	NA	1	ns	ns	NA	ns
Cj0973	hypothetical protein	Cj0973	0.1539	0.3873	0.0422075	0	0.41607	0.0203362	0.787	1	ns	ns	ns	ns
Cj0974	hypothetical protein	Cj0974	0.1004	0.495	NA	0	0.503077	0.2164	NA	1	ns	ns	NA	ns
Cj0975	outer-membrane protein	Cj0975	0.8249	0.7138	NA	0.969845	0.000407306	0.023631	NA	0.139718	sign	sign	NA	ns
Cj0976	methyltransferase	Cj0976	0.5079	0.2591	-0.11632	0.0636525	0.00786544	0.182013	0.586	0.918188	ns	ns	ns	ns
Cj0977	hypothetical protein	Cj0977	0.5355	0.5234	-1.21107	-1.52062	0.217767	0.250155	1.15e-07	0.000287489	ns	ns	sign	ns*
Cj0978c	lipoprotein	Cj0978c	0.1447	0.0605	-0.613722	-0.48885	0.0334058	0.691517	0.000969	0.241598	ns	ns	ns	ns
Cj0979c	nuclease	Cj0979c	0.1001	0.2423	0.30785	0.00675665	0.0939064	0.144207	NA	1	ns	ns	NA	ns
Cj0980	peptidase	Cj0980	0.0258	0.1443	-0.168035	-0.521731	0.612199	0.414137	0.169	0.184556	ns	ns	ns	ns
cjaB	MFS transport protein	Cj0981c	0.5929	0.5461	1.22095	-0.222293	0.000180387	0.00163319	9.69e-08	0.588681	sign	ns	sign	ns
cjaA	amino acid transporter substrate-binding protein	Cj0982c	0.8184	0.8941	1.28928	-0.331717	0.0021602	0.00375032	1.97e-07	0.387343	sign	sign	sign	ns
Cj0983	lipoprotein	Cj0983	0.0808	0.0663	1.31344	-0.509949	0.779912	0.929138	4.49e-08	0.210308	ns	ns	sign	ns
Cj0984	hypothetical protein	Cj0984	0.2285	0.0157	1.3032	-1.84917	0.0588314	0.904362	2.05e-06	0.000511275	ns	ns	sign	sign
hipO	hippurate hydrolase	Cj0985c	0.1691	0.1889	0.911207	0.00679397	0.0235734	0.489372	5.17e-06	0.972146	ns	ns	sign	ns
Cj0986c	putative integral membrane protein	Cj0986c	0.0005	0.2481	0.997003	-3.40313	0.949548	0.296994	4.87e-06	9.69589e-05	ns	ns	sign	ns*
Cj0987c	putative MFS (major facilitator superfamily) transport protein	Cj0987c	0.0576	0.1228	0.318425	-0.733083	0.744665	0.82292	0.0285	0.274896	ns	ns	ns	ns
Cj0988c	hypothetical protein	Cj0988c	0.1576	0.0788	NA	0	0.368706	0.717945	NA	1	ns	ns	NA	ns
Cj0989	hypothetical protein	Cj0989	0.0252	0.4024	NA	0	0.941893	0.406003	NA	1	ns	ns	NA	ns
Cj0990c	hypothetical protein	Cj0990c	0.2631	0.5764	-0.04826	0.149044	0.189215	0.181131	NA	1	ns	ns	NA	ns
Cj0991c	oxidoreductase ferredoxin-type electron transport protein	Cj0991c	0.2912	0.7344	-0.277715	0.00978431	0.182979	0.0779968	0.0368	0.974439	ns	ns	ns	ns
hemN	coproporphyrinogen III oxidase	Cj0992c	0.1794	0.359	-0.335612	-0.219731	0.177178	0.178157	0.0142	0.556116	ns	ns	ns	ns
Cj0993c	hypothetical protein	Cj0993c	0.1598	0.2621	-0.210193	-0.0585435	0.0677386	0.272657	0.199	0.847776	ns	ns	ns	ns
argF	ornithine carbamoyltransferase	Cj0994c	0.2092	0.1405	0.144315	-0.117797	0.013728	0.351114	0.172	0.731108	ns	ns	ns	ns
hemB	delta-aminolevulinic acid dehydratase	Cj0995c	0.1798	0.0431	0.745415	0.196115	0.0473408	0.494623	0.000187	0.678636	ns	ns	ns	ns
ribA	GTP cyclohydrolase II	Cj0996	0.2706	0.3726	0.106002	-0.172067	0.177688	0.175105	0.418	0.633463	ns	ns	ns	ns
Cj0997	methyltransferase	Cj0997	0.4258	0.4701	0.9546	0.534277	0.00859489	0.00647793	0.000112	0.469617	ns	ns	ns	ns
Cj0998c	hypothetical protein	Cj0998c	0.1647	0.304	1.3703	-0.409218	0.248095	0.0505284	8.07e-08	0.289826	ns	ns	sign	ns
Cj0999c	integral membrane protein	Cj0999c	0.227	0.4668	1.27221	-0.492701	0.852451	0.272182	4.78e-07	0.353295	ns	ns	sign	ns
Cj1000	transcriptional regulator	Cj1000	0.1771	0.3265	1.35757	-0.438509	0.207134	0.255018	5.92e-06	0.341329	ns	ns	sign	ns
rpoD	RNA polymerase sigma factor RpoD	Cj1001	0.1041	0.4271	-0.706758	-0.473629	0.678708	0.371526	8.14e-05	0.225204	ns	ns	sign	ns
Cj1002c	putative phosphoglycerate/bisphosphoglycerate mutase (EC:3.1.3.-)	Cj1002c	0.1379	0.1381	-0.239975	-1.23671	0.142129	0.509876	0.165	0.0114809	ns	ns	ns	ns
Cj1003c	integral membrane protein	Cj1003c	0.1047	0.0241	-0.147003	-0.0193794	0.318754	0.815972	0.332	0.946669	ns	ns	ns	ns
Cj1004	hypothetical protein	Cj1004	0.3989	0.2231	-0.310137	-31.3553	0.102688	0.201916	0.087	0.0278372	ns	ns	ns	ns*
Cj1005c	membrane bound ATPase	Cj1005c	0.0559	0.1837	-0.284197	-0.282875	0.607191	0.0965708	0.0338	0.45803	ns	ns	ns	ns
Cj1006c	MiaB-like tRNA modifying enzyme	Cj1006c	0.133	0.2356	-0.60202	0.185942	0.105263	0.291782	0.00036	0.69802	ns	ns	ns	ns
Cj1007c	mechanosensitive ion channel family protein	Cj1007c	0.0326	0.1349	-0.470885	0.0287905	0.785299	0.534024	0.00258	1	ns	ns	ns	ns
aroB	3-dehydroquinate synthase	Cj1008c	0.0047	0.2166	-0.20562	-0.712959	0.932067	0.391406	0.136	0.0774053	ns	ns	ns	ns
Cj1009c	hypothetical protein	Cj1009c	0.0139	0.0597	0.54957	0.0588861	0.869114	0.633565	0.00224	1	ns	ns	ns	ns
tgt	queuine tRNA-ribosyltransferase	Cj1010	0.0048	0.0865	0.693577	0.463114	0.902972	0.447164	8.22e-05	0.307683	ns	ns	sign	ns
Cj1011	putative CorA-like Mg2+ transporter protein	Cj1011	0.0611	0.6342	0.268848	-1.45743	0.586422	0.118293	0.143	0.13274	ns	ns	ns	ns
Cj1012c	hypothetical protein	Cj1012c	0.3285	0.2762	0.35323	-0.782463	0.0628052	0.0919248	NA	0.0929037	ns	ns	NA	ns
Cj1013c	cytochrome C biogenesis protein	Cj1013c	0.2094	0.0657	0.292007	-0.183394	0.0640531	0.562412	0.0808	0.615376	ns	ns	ns	ns
livF	branched-chain amino acid ABC transporter ATP-binding protein	Cj1014c	0.2906	0.2136	-0.08598	0.121995	0.020602	0.00622155	0.575	0.815821	ns	ns	ns	ns
livG	branched-chain amino acid ABC transporter ATP-binding protein	Cj1015c	0.1618	0.3455	0.478795	-0.096987	0.125946	0.0211365	0.00754	0.776622	ns	ns	ns	ns
livM	branched-chain amino acid ABC transporter permease	Cj1016c	0.3587	0.3841	-0.401915	-0.386049	0.0627692	0.0191969	0.00317	0.325849	ns	ns	ns	ns
livH	branched-chain amino acid ABC transporter permease	Cj1017c	0.3051	0.2345	0.282303	-0.381298	0.0588954	0.0335993	0.0375	0.329523	ns	ns	ns	ns
livK	branched-chain amino acid ABC transporter substrate-binding protein	Cj1018c	0.1415	0.2487	0.297822	-0.0532031	0.131711	0.141558	0.0395	0.854719	ns	ns	ns	ns
livJ	branched-chain amino acid ABC transporter substrate-binding protein	Cj1019c	0.1259	0.2851	-0.597917	-0.396963	0.0890708	0.247829	0.00329	0.312193	ns	ns	ns	ns
Cj1020c	cytochrome C	Cj1020c	0.1053	0.069	0.268037	-1.52469	0.37217	0.484814	0.0547	0.00112865	ns	ns	ns	sign
Cj1021c	hypothetical protein	Cj1021c	0.1426	0.2371	0.54768	-3.74955	0.255517	0.152183	0.00673	1.59872e-05	ns	ns	ns	sign
Cj1022c	integral membrane protein	Cj1022c	0.2922	0.2942	-0.153295	-0.359033	0.0309858	0.0150665	0.227	0.484244	ns	ns	ns	ns
asd	aspartate-semialdehyde dehydrogenase	Cj1023c	0.271	0.2722	-0.0850125	-1.28597	0.0165809	0.0180711	0.458	0.00215649	ns	ns	ns	sign
flgR	sigma-54 associated transcriptional activator	Cj1024c	0.2891	0.272	-0.230937	-1.49856	0.0683933	0.102348	0.106	0.000209953	ns	ns	ns	sign
Cj1025c	hypothetical protein	Cj1025c	0.5345	0.8501	-0.208308	-0.913998	0.0720474	0.0489042	0.134	0.448973	ns	sign	ns	ns
Cj1026c	lipoprotein	Cj1026c	0.4167	0.693	-0.154375	-1.2696	0.0434502	0.0633796	0.268	0.00155269	ns	ns	ns	ns*
gyrA	DNA gyrase subunit A	Cj1027c	0.1026	0.0805	-0.55474	0.189768	0.224931	0.418895	0.000675	0.68907	ns	ns	ns	ns
Cj1028c	putative purine/pyrimidine phosphoribosyltransferase	Cj1028c	0.0868	0.0965	-0.700268	-0.369451	0.3914	0.353184	0.000187	0.367604	ns	ns	ns	ns
mapA	liproprotein	Cj1029c	0.446	0.412	0.251645	-0.382004	0.00136657	0.160819	0.0236	0.323169	ns	ns	ns	ns
lepA	GTP-binding protein LepA	Cj1030c	0.0839	0.2917	0.613803	0.287677	0.101781	0.151759	0.00028	0.526002	ns	ns	ns	ns
cmeD	multidrug efflux system outer membrane protein	Cj1031	0.4778	0.5654	-0.197047	0.222386	0.01066	0.0213799	0.149	0.639028	ns	ns	ns	ns
cmeE	mutlidrug efflux system membrane fusion protein	Cj1032	0.5182	0.7072	-1.429	-0.152756	0.0114248	0.00333556	2.33e-07	0.671455	ns	sign	sign	ns
cmeF	multidrug efflux system membrane protein	Cj1033	0.0838	0.3903	-0.905307	0.085467	0.258513	0.027487	0.000695	0.886356	ns	ns	ns	ns
Cj1034c	adenylosuccinate lyase	Cj1034c	0.5178	0.4752	-0.616405	-4.29785	0.0724392	0.0708931	0.000304	2.8321e-22	ns	ns	ns	ns*
Cj1035c	arginyl-tRNA-protein transferase	Cj1035c	0.0115	0.0266	-0.73168	-0.553263	0.885374	0.813314	2.5e-05	0.20732	ns	ns	sign	ns
Cj1036c	hypothetical protein	Cj1036c	0.2155	0.2702	-0.55682	-0.930369	0.115826	0.126809	0.00527	0.0283697	ns	ns	ns	ns
pycA	acetyl-CoA carboxylase subunit A	Cj1037c	0.1518	0.3116	0.126408	-0.230024	0.130489	0.0611725	0.305	0.538215	ns	ns	ns	ns
Cj1038	putative cell division/peptidoglycan biosynthesis protein	Cj1038	0.1328	0.0781	0.32281	0.235178	0.182489	0.373105	0.0751	0.663205	ns	ns	ns	ns
murG	UDP-diphospho-muramoylpentapeptide beta-N-acetylglucosaminyltransferase	Cj1039	0.0308	0.2951	-0.292913	-0.45507	0.680449	0.0511921	0.0797	0.273122	ns	ns	ns	ns
Cj1040c	MFS transport protein	Cj1040c	0.3111	0.2654	-0.98115	-0.20779	0.159174	0.117679	6.27e-05	0.605289	ns	ns	sign	ns
Cj1041c	putative periplasmic ATP/GTP-binding protein	Cj1041c	0.1865	0.3391	0.0190575	-0.109374	0.145959	0.0429425	0.938	0.748203	ns	ns	ns	ns
Cj1042c	transcriptional regulator	Cj1042c	0.2957	0.5988	-0.504465	0.314771	0.0911305	0.0992736	0.00154	1	ns	ns	ns	ns
Cj1043c	thiamine-phosphate pyrophosphorylase	Cj1043c	0.4277	0.4033	-0.5452	0.40046	0.015319	0.168022	0.00154	0.398769	ns	ns	ns	ns
thiH	thiamine biosynthesis protein ThiH	Cj1044c	0.1785	0.1049	-0.150645	-0.0725044	0.1502	0.439343	0.212	0.817597	ns	ns	ns	ns
thiG	thiazole synthase	Cj1045c	0.0374	0.2105	0.063755	-0.0285728	0.169932	0.298716	0.603	0.903932	ns	ns	ns	ns
moeB	thiamine biosynthesis protein ThiF	Cj1046c	0.1522	0.2582	0.200123	-0.0333204	0.187157	0.147338	0.294	0.891601	ns	ns	ns	ns
thiS	thiamine biosynthesis protein	Cj1047c	0.1422	0.1736	-0.291863	-1.06043	0.0902869	0.298893	0.0312	0.0182852	ns	ns	ns	ns
dapE	succinyl-diaminopimelate desuccinylase	Cj1048c	0.2204	0.3451	-0.0649425	0.204636	0.159256	0.0539922	0.682	0.665376	ns	ns	ns	ns
Cj1049c	LysE family transporter protein	Cj1049c	0.0206	0.0062	0.35884	0.138776	0.790384	0.897525	0.0112	0.868388	ns	ns	ns	ns
npdA	NAD-dependent deacetylase	Cj1050c	0.0869	0.0715	0.709832	-0.060708	0.256907	0.23758	0.000233	0.84309	ns	ns	ns	ns
cjeI	restriction modification enzyme	Cj1051c	0.1696	0.3946	-0.332407	-0.141824	0.179129	0.394242	0.0492	0.691321	ns	ns	ns	ns
mutS	recombination and DNA strand exchange inhibitor protein	Cj1052c	0.0832	0.2156	0.170173	-0.0573162	0.527081	0.347922	0.308	0.845737	ns	ns	ns	ns
Cj1053c	putative integral membrane protein	Cj1053c	0.2307	0.448	0.106937	-1.93108	0.0218313	0.0790961	0.618	0.0429136	ns	ns	ns	ns
murC	UDP-N-acetylmuramate--L-alanine ligase	Cj1054c	0.4178	0.6772	-0.0123733	-0.111913	0.0182525	0.0163751	0.932	0.743387	ns	sign	ns	ns
Cj1055c	sulfatase family protein	Cj1055c	0.0076	0.1295	-0.271093	0.309975	0.925882	0.378314	0.122	0.502734	ns	ns	ns	ns
Cj1056c	carbon-nitrogen hydrolase family protein	Cj1056c	0.2739	0.1208	-0.775408	-0.0328996	0.0126527	0.472748	8.89e-05	0.892223	ns	ns	sign	ns
Cj1057c	hypothetical protein	Cj1057c	0.1482	0.0324	-0.223325	0.230528	0.425647	0.897596	0.119	0.62423	ns	ns	ns	ns
guaB	inosine 5'-monophosphate dehydrogenase (EC:1.1.1.205)	Cj1058c	0.2726	0.0786	-0.117498	0.292705	0.00848352	0.540777	0.355	0.517676	ns	ns	ns	ns
gatA	aspartyl/glutamyl-tRNA amidotransferase subunit A (EC:6.3.5.-)	Cj1059c	0.0348	0.0185	0.13459	-0.0727976	0.768374	0.842781	0.284	0.815594	ns	ns	ns	ns
Cj1060c	hypothetical protein	Cj1060c	0.2309	0.2475	NA	-0.440321	0.0265834	0.125127	NA	0.353973	ns	ns	NA	ns
ileS	isoleucyl-tRNA synthetase	Cj1061c	0.2766	0.1904	-0.0499267	-0.00469667	0.0452678	0.366499	0.692	0.944133	ns	ns	ns	ns
Cj1062	CinA-like protein	Cj1062	0.2705	0.3148	0.222675	0.238343	0.015017	0.0939988	0.168	0.651344	ns	ns	ns	ns
Cj1063	acetyltransferase	Cj1063	0.1431	0.012	-0.54328	0.086316	0.232719	0.954888	NA	1	ns	ns	NA	ns
Cj1064	pseudogene	Cj1064	0.0738	0.2039	NA	NA	0.447857	0.0951974	NA	NA	ns	ns	NA	NA
rdxA	nitroreductase	Cj1066	0.0917	0.0175	NA	0.51538	0.366039	0.862613	NA	0.70164	ns	ns	NA	ns
pgsA	CDP-diacylglycerol--glycerol-3-phosphate 3-phosphatidyltransferase	Cj1067	0.0333	0.362	0.342707	0.10725	0.707093	0.136759	0.0483	0.886375	ns	ns	ns	ns
Cj1068	peptidase M50 family protein	Cj1068	0.1299	0.0327	-0.685763	-0.0629506	0.234162	0.781501	7.51e-05	0.846268	ns	ns	sign	ns
Cj1069	conserved hypothetical protein Cj1069	Cj1069	0.2714	0.2708	-1.35843	0.322928	0.0321717	0.209227	3.88e-07	1	ns	ns	sign	ns
rpsF	30S ribosomal protein S6	Cj1070	0.079	0.0664	1.27456	-0.513989	0.452194	0.526827	5.25e-07	0.189655	ns	ns	sign	ns
ssb	single-stranded DNA-binding protein	Cj1071	0.001	0.0812	1.82524	-0.12748	0.995907	0.159915	3.95e-09	0.711598	ns	ns	sign	ns
rpsR	30S ribosomal protein S18	Cj1072	0.1166	0.1106	0.37005	-0.700184	0.22728	0.23654	NA	0.0837377	ns	ns	NA	ns
lon	ATP-dependent protease La	Cj1073c	0.2653	0.4549	0.524455	-0.396933	0.123613	0.203269	0.00103	0.303959	ns	ns	ns	ns
Cj1074c	lipoprotein	Cj1074c	0.2136	0.7301	0.685327	-0.0636499	0.120294	0.0502338	4.91e-05	0.847211	ns	ns	sign	ns
Cj1075	flagellar assembly protein FliW	Cj1075	0.1252	0.0846	-0.61036	-0.786925	0.0505003	0.732334	6.05e-05	0.0530022	ns	ns	sign	ns
Cj1076	pyrroline-5-carboxylate reductase (EC:1.5.1.2)	Cj1076	0.0066	0.1263	-1.36073	-0.263735	0.99624	0.586129	4.01e-08	0.484734	ns	ns	sign	ns
ctsT	hypothetical protein	Cj1077	0.1222	0.2504	NA	-28.5939	0.839015	0.439043	NA	1	ns	ns	NA	ns
Cj1078	hypothetical protein	Cj1078	0.5348	1.3693	NA	0	0.229532	0.0453554	NA	1	ns	sign	NA	ns
Cj1079	hypothetical protein	Cj1079	0.0977	0.5583	-1.01493	0.332519	0.701657	0.147897	1.43e-05	1	ns	ns	sign	ns
hemD	uroporphyrinogen-III synthase	Cj1080c	0.028	0.0221	-1.985	0.229134	0.827078	0.995927	2.19e-07	0.773571	ns	ns	sign	ns
thiE	thiamin-phosphate pyrophosphorylase	Cj1081c	0.6141	0.5615	-1.06988	0.188076	0.00047524	0.113689	4.78e-05	0.698375	sign	ns	sign	ns
thiD	phosphomethylpyrimidine kinase	Cj1082c	0.0533	0.0166	-0.747895	-0.0846035	0.543942	0.978649	0.00011	0.798969	ns	ns	ns	ns
Cj1083c	nuclease	Cj1083c	0.227	0.2154	-1.09631	-0.557319	0.107452	0.141445	2.83e-05	0.177251	ns	ns	sign	ns
Cj1084c	putative ATP/GTP-binding protein	Cj1084c	0.3444	0.3789	-1.15986	-0.288078	0.00230177	0.0798299	1.29e-06	0.459304	ns	ns	sign	ns
mfd	transcription-repair coupling factor	Cj1085c	0.7471	0.6747	-1.1032	0.220106	7.45506e-06	0.0523302	3.18e-06	0.64076	sign	ns	sign	ns
Cj1086c	hypothetical protein	Cj1086c	0.0971	0.1995	-1.22562	-0.223615	0.310741	0.545605	1.13e-07	0.548149	ns	ns	sign	ns
Cj1087c	peptidase	Cj1087c	0.0494	0.1723	-0.24035	-0.174796	0.445544	0.416903	0.0958	0.631038	ns	ns	ns	ns
folC	folylpolyglutamate synthase/dihydrofolate synthase (EC:6.3.2.12)	Cj1088c	0.0189	0.4416	0.122437	-0.412419	0.862117	0.0324027	0.446	0.341373	ns	ns	ns	ns
Cj1089c	hypothetical protein	Cj1089c	0.2054	0.0446	1.04985	-1.07428	0.0165884	0.753941	NA	0.0483618	ns	ns	NA	ns
Cj1090c	lipoprotein	Cj1090c	0.0933	0.0001	-0.07517	-0.435803	0.428751	0.940758	0.651	0.2773	ns	ns	ns	ns
leuS	leucyl-tRNA synthetase	Cj1091c	0.0164	0.1877	-0.551673	-0.207866	0.781764	0.0769702	0.0025	0.572522	ns	ns	ns	ns
secF	preprotein translocase subunit SecF	Cj1092c	0.0654	0.1347	0.355027	-0.102412	0.567567	0.362178	0.0134	0.760208	ns	ns	ns	ns
secD	preprotein translocase subunit SecD	Cj1093c	0.0313	0.1888	0.275857	0.0812186	0.851005	0.0903647	0.0511	0.891829	ns	ns	ns	ns
yajC	preprotein translocase subunit YajC	Cj1094c	0.3102	0.1985	0.521103	-0.683028	0.00733146	0.522323	0.00298	0.111878	ns	ns	ns	ns
Cj1095	apolipoprotein N-acyltransferase	Cj1095	0.4539	0.6838	1.01086	-0.0489259	0.0152997	0.00249442	0.000254	1	ns	sign	ns	ns
metK	S-adenosylmethionine synthetase	Cj1096c	0.246	0.1899	0.015385	0.522708	0.00928452	0.225884	0.897	0.232107	ns	ns	ns	ns
Cj1097	serine/threonine transporter SstT	Cj1097	0.0022	0.0113	-0.731522	0.044923	0.952448	0.945524	0.00014	1	ns	ns	ns	ns
pyrB	aspartate carbamoyltransferase	Cj1098	0.06	0.2301	-1.42749	-0.162903	0.460213	0.306461	3.64e-07	0.657909	ns	ns	sign	ns
Cj1099	peptidase	Cj1099	0.0572	0.1639	-0.919105	-0.431422	0.455169	0.209967	1.21e-05	0.272019	ns	ns	sign	ns
Cj1100	hypothetical protein	Cj1100	0.3404	0.4318	-1.44685	-1.61035	0.0384838	0.0533601	NA	0.016447	ns	ns	NA	ns
Cj1101	ATP-dependent DNA helicase	Cj1101	0.0091	0.2988	NA	-0.15932	0.920843	0.0748488	NA	0.671688	ns	ns	NA	ns
truB	tRNA pseudouridine synthase B	Cj1102	0.4999	0.5367	NA	0.482114	0.0051003	0.000428662	NA	0.552398	ns	ns	NA	ns
csrA	carbon storage regulator	Cj1103	0.0721	0.3939	NA	0.377253	0.566686	0.329038	NA	0.524849	ns	ns	NA	ns
Cj1104	4-diphosphocytidyl-2-C-methyl-D-erythritol kinase	Cj1104	0.0614	0.0092	0.33982	-0.222251	0.752029	0.965412	0.0564	0.596946	ns	ns	ns	ns
smpB	SsrA-binding protein	Cj1105	0.1896	0.2935	0.110753	-0.492288	0.205336	0.119045	0.486	0.236373	ns	ns	ns	ns
Cj1106	putative periplasmic thioredoxin	Cj1106	0.2659	0.0632	-0.20898	-0.355948	0.0902198	0.5875	0.224	0.362803	ns	ns	ns	ns
cplS	ATP-dependent Clp protease adaptor protein	Cj1107	0.3059	0.3006	-0.20122	-0.714083	0.0118924	0.0155622	0.17	0.0825163	ns	ns	ns	ns
clpA	ATP-dependent Clp protease ATP-binding subunit	Cj1108	0.3935	0.402	-0.953782	-0.562391	0.0383253	0.0859603	2.21e-05	0.157716	ns	ns	sign	ns
aat	leucyl/phenylalanyl-tRNA--protein transferase	Cj1109	0.4743	0.6374	NA	-1.38356	0.0603362	0.0336091	NA	0.001402	ns	sign	NA	sign
Cj1110c	MCP-type signal transduction protein	Cj1110c	0.0755	0.0267	0.53921	0.147058	0.424507	0.671293	0.000217	0.765882	ns	ns	ns	ns
Cj1111c	MarC family integral membrane protein	Cj1111c	0.0867	0.0347	0.226713	0.370296	0.45106	0.761446	0.105	0.677881	ns	ns	ns	ns
Cj1112c	methionine sulfoxide reductase B	Cj1112c	0.1744	0.2952	0.083865	0.139376	0.0570258	0.00954902	0.538	0.788539	ns	ns	ns	ns
Cj1113	hypothetical protein	Cj1113	0.2274	0.268	0.458145	0.100917	0.0100819	0.00506304	0.018	1	ns	ns	ns	ns
pssA	CDP-diacylglycerol--serine O-phosphatidyltransferase	Cj1114c	0.278	0.3931	0.308742	-0.0618822	0.135915	0.166602	0.0263	0.843828	ns	ns	ns	ns
Cj1115c	putative phosphatidylserine decarboxylase-related protein (EC:4.1.1.65)	Cj1115c	0.0898	0.0946	0.556103	-0.247208	0.402799	0.638811	0.000792	0.517229	ns	ns	ns	ns
ftsH	membrane bound zinc metallopeptidase	Cj1116c	0.041	0.0056	-0.07931	0.391411	0.517297	0.939544	0.517	0.377084	ns	ns	ns	ns
prmA	50S ribosomal protein L11 methyltransferase	Cj1117c	0.1574	0.205	-0.795825	-0.515243	0.0240189	0.228695	1.87e-05	0.206612	ns	ns	sign	ns
cheY	chemotaxis regulatory protein	Cj1118c	0.0749	0.114	-0.0821925	-0.532523	0.403825	0.0631845	0.499	0.172451	ns	ns	ns	ns
pglG	integral membrane protein	Cj1119c	0.1057	0.1296	-0.333645	0.0533859	0.181531	0.531172	0.0154	1	ns	ns	ns	ns
pglF	UDP-GlcNAc C4,6 dehydratase	Cj1120c	0.0389	0.163	0.170148	0.413687	0.602239	0.656474	0.199	0.35078	ns	ns	ns	ns
pglE	UDP-4-keto-6-deoxy-GlcNAc C4 aminotransferase	Cj1121c	0.0298	0.0459	0.234135	0.0763254	0.517297	0.290443	0.0725	0.902847	ns	ns	ns	ns
Cj1122c	integral membrane protein	Cj1122c	0.2461	0.398	1.02537	1.53093	0.0181278	0.287602	1.97e-06	0.376782	ns	ns	sign	ns
pglD	acetyltransferase	Cj1123c	0.1516	0.2726	-0.67807	0.686954	0.0967972	0.342274	NA	0.12633	ns	ns	NA	ns
pglC	galactosyltransferase	Cj1124c	0.1081	0.2094	-0.0969375	0.549049	0.147169	0.348068	0.586	0.216903	ns	ns	ns	ns
pglA	GalNAc transferase	Cj1125c	0.0144	0.0455	0.05795	0.385913	0.815203	0.845172	0.652	0.410269	ns	ns	ns	ns
pglB	general glycosylation pathway protein	Cj1126c	0.1196	0.2302	0.374503	-0.719156	0.122794	0.101111	0.00927	0.0784976	ns	ns	ns	ns
pglJ	GalNAc transferase	Cj1127c	0.0548	0.1597	-0.657833	-0.182329	0.40813	0.398747	0.000137	0.639003	ns	ns	ns	ns
pglI	glucosyl transferase	Cj1128c	0.0313	0.0188	0.183265	-0.0991247	0.781202	0.872069	0.196	0.774851	ns	ns	ns	ns
pglH	GalNAc transferase/polymerase	Cj1129c	0.0149	0.0142	0.26373	-0.23091	0.961018	0.9077	0.143	0.560321	ns	ns	ns	ns
pglK	flippase	Cj1130c	0.2368	0.3924	0.366435	-0.147717	0.0817895	0.0180468	0.0529	0.677508	ns	ns	ns	ns
gne	UDP-GlcNAc/Glc 4-epimerase (EC:5.1.3.2)	Cj1131c	0.2193	0.3583	0.0976825	-0.638401	0.0219162	0.00420195	0.431	0.107452	ns	ns	ns	ns
Cj1132c	hypothetical protein	Cj1132c	0.0057	0.2856	-0.28341	0.0806336	0.901552	0.169481	0.129	0.915385	ns	ns	ns	ns
waaC	heptosyltransferase I	Cj1133	0.0385	0.0571	0.745065	-0.242467	0.651724	0.517792	0.000194	0.520737	ns	ns	ns	ns
htrB	lipid A biosynthesis lauroyl acyltransferase	Cj1134	0.4901	0.3484	0.0903667	-0.124101	0.00638325	0.0776703	0.506	0.766271	ns	ns	ns	ns
Cj1135	glucosyltransferase	Cj1135	0.0849	0.0789	-0.04777	-1.10073	0.406579	0.615379	0.741	0.0143068	ns	ns	ns	ns
Cj1136	glycosyltransferase	Cj1136	0.1501	0.0488	0.144077	-0.314123	0.195813	0.697639	0.245	0.463047	ns	ns	ns	ns
Cj1137c	glycosyltransferase	Cj1137c	0.2163	0.5143	NA	-30.5614	0.0241299	0.041409	NA	0.0300586	ns	ns	NA	ns
Cj1138	glycosyltransferase	Cj1138	0.398	0.2001	-0.263917	-2.92747	0.104033	0.484083	0.0992	0.00401227	ns	ns	ns	sign
Cj1139c	beta-1,3 galactosyltransferase	Cj1139c	0.2409	0.0014	-0.197018	-0.438035	0.482283	0.964682	0.35	0.347719	ns	ns	ns	ns
cstIII	alpha-2,3 sialyltransferase	Cj1140	0.1491	0.5202	0.25377	-0.210965	0.0667683	0.0850644	0.0676	0.580606	ns	ns	ns	ns
neuB1	sialic acid synthase	Cj1141	0.0702	0.1873	-0.347805	-0.237294	0.441852	0.223433	0.0277	0.526297	ns	ns	ns	ns
neuC1	UDP-N-acetylglucosamine 2-epimerase	Cj1142	0.1012	0.3902	-0.194898	-0.484459	0.273115	0.0218046	0.198	0.248194	ns	ns	ns	ns
neuA1	two-domain bifunctional protein (beta-1,4-N-acetylgalactosaminyltransferase/CMP-Neu5Ac synthase) (EC:2.7.7.43)	Cj1143	0.0127	0.2223	0.256635	-0.77535	0.795622	0.0236628	0.16	0.0699056	ns	ns	ns	ns
Cj1144c	hypothetical protein	Cj1144c	NA	NA	-0.66643	-0.0810986	NA	NA	0.00151	0.811611	NA	NA	ns	ns
Cj1145c	hypothetical protein	Cj1145c	0.1438	0.4212	0.363697	0.116301	0.15956	0.0519322	0.0179	0.847	ns	ns	ns	ns
waaV	glucosyltransferase	Cj1146c	0.0219	0.0436	-0.70854	2.18451	0.769746	0.738028	NA	0.0900029	ns	ns	NA	ns
waaF	heptosyltransferase II	Cj1148	0.3861	0.5878	-0.110797	-0.353234	0.00147114	0.00496782	0.371	0.370417	ns	sign	ns	ns
gmhA	phosphoheptose isomerase	Cj1149c	0.2098	0.297	-0.19676	0.201495	0.0578684	0.0327904	0.133	0.670271	ns	ns	ns	ns
hldE	D-beta-D-heptose 7-phosphate kinase/D-beta-D-heptose 1-phosphate adenylyltransferase (EC:2.7.1.- 2.7.7.-)	Cj1150c	0.0138	0.078	0.165387	-0.0144936	0.875562	0.513998	0.256	0.927983	ns	ns	ns	ns
hldD	ADP-glyceromanno-heptose 6-epimerase	Cj1151c	0.6145	0.7747	0.029085	-0.411092	0.0309371	0.00808354	0.818	0.308624	sign	sign	ns	ns
gmhB	D,D-heptose 1,7-bisphosphate phosphatase (EC:3.1.3.-)	Cj1152c	0.134	0.1086	0.338275	-0.360346	0.0176073	0.394422	0.0295	0.421486	ns	ns	ns	ns
Cj1153	cytochrome C	Cj1153	0.4571	0.1748	-0.09528	-1.02323	0.0115438	0.916203	0.416	0.0113827	ns	ns	ns	ns
Cj1154c	cbb3-type cytochrome oxidase maturation protein	Cj1154c	0.1149	0.0849	0.00244	0	0.236348	0.334476	0.988	1	ns	ns	ns	ns
Cj1155c	cation-transporting ATPase	Cj1155c	0.2888	0.4908	0.122073	0.0868778	0.0224106	0.00542726	0.285	0.897652	ns	ns	ns	ns
rho	transcription termination factor Rho	Cj1156	0.5411	0.7462	0.126137	-0.0967218	0.000859434	0.0229638	0.393	0.768721	ns	sign	ns	ns
dnaX	DNA polymerase III subunits gamma and tau	Cj1157	0.1292	0.1295	0.2112	-0.173597	0.238826	0.584984	0.236	0.634741	ns	ns	ns	ns
Cj1158c	hypothetical protein	Cj1158c	0.8198	0.8233	0.089325	-0.274059	0.0376612	0.00581098	0.613	0.739988	sign	sign	ns	ns
Cj1159c	hypothetical protein	Cj1159c	0.3414	0.4907	NA	29.3209	0.36171	0.211656	NA	1	ns	ns	NA	ns
Cj1160c	hypothetical protein	Cj1160c	0.8711	0.9987	NA	29.3209	0.0403593	0.00832638	NA	1	sign	sign	NA	ns
Cj1161c	cation-transporting ATPase	Cj1161c	0.8088	0.7138	0.66005	0.354865	0.00169925	0.00246194	0.000439	0.435346	sign	sign	ns	ns
Cj1162c	heavy-metal-associated domain-containing protein	Cj1162c	0.3482	0.303	0.46113	-1.10347	0.260787	0.329028	0.0169	0.266812	ns	ns	ns	ns
Cj1163c	cation transport protein	Cj1163c	0.5818	0.4375	1.24905	0.460003	0.131834	0.242087	2.35e-07	0.305195	ns	ns	sign	ns
Cj1164c	hypothetical protein	Cj1164c	0.0057	0.0223	0.176462	-0.0265548	0.923207	0.894912	0.279	0.902762	ns	ns	ns	ns
Cj1165c	integral membrane protein	Cj1165c	0.2258	0.3451	-1.21051	-1.38185	0.0553561	0.0176585	5.77e-07	0.117748	ns	ns	sign	ns
Cj1166c	putative integral membrane protein	Cj1166c	0.6113	0.5732	-0.0036575	-0.205598	0.000488411	0.113331	0.98	0.607786	sign	ns	ns	ns
ldh	L-lactate dehydrogenase	Cj1167	0.4935	0.6285	-0.966067	-0.475594	0.00478688	0.0138654	5.03e-06	0.24205	ns	sign	sign	ns
Cj1168c	integral membrane protein	Cj1168c	0.5121	0.6634	-0.829915	-0.233115	0.00470422	0.073359	7.93e-05	0.536928	ns	ns	sign	ns
Cj1169c	hypothetical protein	Cj1169c	0.9891	0.9036	1.1669	1.4624	0.000154954	0.0104367	1.71e-05	0.00173498	sign	sign	sign	sign
omp50	outer membrane protein	Cj1170c	0.9495	1.1166	2.71541	0.800967	0.00101014	0.00382093	4.01e-12	0.0654218	sign	sign	sign	ns
ppi	peptidyl-prolyl cis-trans isomerase	Cj1171c	0.8785	1.2726	0.527307	0.131198	0.00738216	0.0304932	0.000799	0.796206	sign	sign	ns	ns
Cj1172c	hypothetical protein	Cj1172c	1.2384	1.4957	0.78682	0.1225	0.00183757	0.0204079	2.51e-05	0.813558	sign	sign	sign	ns
Cj1173	putative efflux protein (multidrug resistance protein)	Cj1173	0.2935	0.3675	0.487865	0.404841	0.035597	0.234344	0.0116	0.493609	ns	ns	ns	ns
Cj1174	multidrug resistance protein	Cj1174	0.0105	0.0774	-0.60733	-0.705819	0.83411	0.599677	NA	0.141969	ns	ns	NA	ns
argS	arginyl-tRNA synthetase	Cj1175c	0.1335	0.1229	0.0172925	0.164411	0.00854432	0.413875	0.885	0.734878	ns	ns	ns	ns
Cj1176c	sec-independent protein translocase (TatA/E homolog)	Cj1176c	0.0824	0.1586	-0.202503	0.731358	0.387088	0.109573	0.153	0.0967794	ns	ns	ns	ns
gmk	guanylate kinase	Cj1177c	0.0213	0.0235	0.448902	1.02547	0.771333	0.875006	0.003	0.0194063	ns	ns	ns	ns
Cj1178c	highly acidic protein	Cj1178c	0.1251	0.2706	0.235723	-0.603097	0.509916	0.130063	0.0739	0.124971	ns	ns	ns	ns
fliR	flagellar biosynthesis protein FliR	Cj1179c	0.4048	0.6206	NA	0.0571077	0.0873459	0.00333681	NA	1	ns	sign	NA	ns
Cj1180c	ABC transporter ATP-binding protein	Cj1180c	0.3778	0.3061	0.170767	-0.937744	0.0309546	0.077173	0.225	0.0670385	ns	ns	ns	ns
tsf	elongation factor Ts	Cj1181c	0.4254	0.2405	1.04548	-0.347248	0.00292159	0.0221358	2.82e-06	0.365434	ns	ns	sign	ns
rpsB	30S ribosomal protein S2	Cj1182c	0.2416	0.2996	0.663285	-0.138187	0.0373868	0.137253	0.00187	0.693374	ns	ns	ns	ns
cfa	cyclopropane-fatty-acyl-phospholipid synthase	Cj1183c	0.4017	0.708	0.991253	1.00045	0.198826	0.184734	1.83e-06	0.0287212	ns	ns	sign	ns
petC	ubiquinol-cytochrome C reductase cytochrome C subunit	Cj1184c	0.4252	0.9165	-0.9809	-0.789074	0.00396102	0.0936264	8.88e-06	0.0461442	ns	ns	sign	ns
petB	ubiquinol-cytochrome C reductase cytochrome B subunit	Cj1185c	0.4839	0.7637	-0.952785	-0.324164	0.000832375	0.0489841	5.68e-06	0.394515	ns	sign	sign	ns
petA	ubiquinol-cytochrome C reductase iron-sulfur subunit	Cj1186c	0.594	0.7325	-0.781575	0.144883	0.000491138	0.0570685	2.36e-06	0.773577	sign	ns	sign	ns
arsB	arsenical pump membrane protein	Cj1187c	0.0785	0.1067	-0.34792	-1.39313	0.608537	0.255019	NA	0.0222628	ns	ns	NA	ns
gidA	tRNA uridine 5-carboxymethylaminomethyl modification protein GidA	Cj1188c	0.2526	0.1773	-0.113672	0.221027	0.0004192	0.461381	0.373	0.63568	ns	ns	ns	ns
cetB	bipartate energy taxis response protein CetB	Cj1189c	0.1502	0.0789	2.21486	-0.479238	0.0483513	0.665193	4.69e-11	0.227418	ns	ns	sign	ns
cetA	bipartate energy taxis response protein CetA	Cj1190c	0.2979	0.6772	1.73674	0.176765	0.148326	0.164191	9.89e-08	0.713706	ns	ns	sign	ns
Cj1191c	PAS domain-containing signal-transduction sensor protein	Cj1191c	0.1049	0.3993	0.114157	-2.40363	0.615053	0.166027	0.448	6.51196e-06	ns	ns	ns	sign
dctA	C4-dicarboxylate transport protein	Cj1192	0.5732	0.6644	-0.836433	-0.626051	0.00200994	0.0416206	2.61e-05	0.11537	ns	sign	sign	ns
Cj1193c	hypothetical protein	Cj1193c	0.1049	0.1935	0.420055	-1.60371	0.192169	0.102119	0.0186	0.000312946	ns	ns	ns	ns*
Cj1194	phosphate permease	Cj1194	0.1955	0.3324	0.0508975	0.0769242	0.255858	0.185613	0.7	0.900688	ns	ns	ns	ns
pyrC2	dihydroorotase	Cj1195c	0.1664	0.1906	0.194753	-0.670899	0.172244	0.210685	0.185	0.122054	ns	ns	ns	ns
gpsA	NAD(P)H-dependent glycerol-3-phosphate dehydrogenase (EC:1.1.1.94)	Cj1196c	0.2465	0.0385	0.102097	0.229936	0.00015183	0.891233	0.407	0.621512	ns	ns	ns	ns
gatB	aspartyl/glutamyl-tRNA amidotransferase subunit B	Cj1197c	0.1726	0.3243	-0.186908	-0.229495	0.050261	0.00291007	0.192	0.538	ns	ns	ns	ns
Cj1198	S-ribosylhomocysteinase	Cj1198	0.0667	0.0963	-0.419375	-0.126119	0.378719	0.453935	0.00132	0.715298	ns	ns	ns	ns
Cj1199	putative iron/ascorbate-dependent oxidoreductase (EC:1.-.-.-)	Cj1199	0.2177	0.0963	-0.32682	0.0196142	0.0242065	0.608114	0.0389	1	ns	ns	ns	ns
Cj1200	NLPA family lipoprotein	Cj1200	0.1931	0.1201	-0.177125	-0.785081	0.0583135	0.59577	0.328	0.0905107	ns	ns	ns	ns
metE	5-methyltetrahydropteroyltriglutamate--homocysteine S-methyltransferase (EC:2.1.1.14)	Cj1201	0.4297	0.6085	-0.58561	0.376059	0.0354606	0.182667	0.000266	0.45021	ns	ns	ns	ns
metF	5,10-methylenetetrahydrofolate reductase (EC:1.5.1.20)	Cj1202	0.5685	0.8433	NA	-0.454662	0.0425661	0.111693	NA	0.419771	ns	ns	NA	ns
Cj1203c	putative integral membrane protein	Cj1203c	0.0832	0.41	-0.158023	-1.61505	0.662317	0.0328778	0.289	0.146101	ns	ns	ns	ns
atpB	F0F1 ATP synthase subunit A	Cj1204c	0.1917	0.348	0.087055	0.107169	0.00626163	0.000105329	0.495	0.85888	ns	ns	ns	ns
radA	DNA repair protein RadA	Cj1205c	0.0377	0.0477	-0.29189	0.224936	0.732334	0.99565	0.0532	0.632876	ns	ns	ns	ns
ftsY	signal recognition particle protein	Cj1206c	0.2248	0.3541	0.307293	0.122945	0.0420205	0.155298	0.0241	0.812835	ns	ns	ns	ns
Cj1207c	lipoprotein thiredoxin	Cj1207c	0.1276	0.2876	0.492887	-0.381105	0.364099	0.14908	0.00337	0.39657	ns	ns	ns	ns
Cj1208	5-formyltetrahydrofolate cyclo-ligase	Cj1208	0.0133	0.1972	0.1821	-0.345346	0.885393	0.22746	0.195	0.382853	ns	ns	ns	ns
Cj1209	phosphodiesterase	Cj1209	0.3427	0.413	0.598365	0.0928226	0.00188948	0.0263328	0.00251	0.871645	ns	ns	ns	ns
Cj1210	integral membrane protein	Cj1210	0.2114	0.1597	-0.301585	-0.689558	0.153091	0.121677	0.416	0.105217	ns	ns	ns	ns
Cj1211	competence family protein	Cj1211	0.8603	0.8461	NA	-1.01939	0.0158251	0.0138006	NA	0.313826	sign	sign	NA	ns
rbn	ribonuclease BN	Cj1212c	0.247	0.3873	0.519648	-0.857324	0.231913	0.012373	0.00615	0.0827225	ns	ns	ns	ns
glcD	glycolate oxidase subunit D	Cj1213c	0.2714	0.2781	0.198128	0.0104899	0.0160114	0.0119956	0.156	0.973053	ns	ns	ns	ns
Cj1214c	exporting protein	Cj1214c	0.0883	0.3168	0.7103	-0.459174	0.270505	0.0405938	6.94e-05	0.249332	ns	ns	sign	ns
Cj1215	peptidase M23 family protein	Cj1215	0.5063	0.7606	0.31659	-0.286863	5.89931e-05	0.048591	0.0445	0.454419	ns	sign	ns	ns
Cj1216c	hypothetical protein	Cj1216c	0.0189	0.2579	-0.423007	0.739508	0.789964	0.105015	0.0221	0.770474	ns	ns	ns	ns
Cj1217c	conserved hypothetical protein Cj1217c	Cj1217c	0.295	0.4897	0.333575	1.32502	0.0433776	0.192125	0.0651	0.0193125	ns	ns	ns	ns
ribA	riboflavin synthase subunit alpha	Cj1218c	0.1769	0.1288	0.381958	0.401587	0.113413	0.553091	0.0147	0.381251	ns	ns	ns	ns
Cj1219c	hypothetical protein	Cj1219c	0.1214	0.0708	0.34463	-0.306911	0.33677	0.698565	0.0196	0.42151	ns	ns	ns	ns
groES	co-chaperonin GroES	Cj1220	0.1763	0.1333	0.527207	-0.452583	0.597803	0.713945	0.00135	0.243741	ns	ns	ns	ns
groEL	molecular chaperone GroEL	Cj1221	0.2215	0.0708	0.294563	0.294425	0.335397	0.943351	0.0413	0.513959	ns	ns	ns	ns
dccS	two-component sensor histidine kinase	Cj1222c	0.216	0.2685	0.45318	-0.375936	0.000858114	0.279733	0.00723	0.374409	ns	ns	ns	ns
dccR	two-component regulator	Cj1223c	0.0144	0.0598	-0.0052825	-0.570731	0.799623	0.665073	0.965	0.152969	ns	ns	ns	ns
Cj1224	iron-binding protein	Cj1224	0.9968	1.3624	-0.460047	-0.938263	0.0479715	0.141705	0.00169	0.0213673	sign	ns	ns	ns
Cj1225	hypothetical protein	Cj1225	0.8039	0.3224	NA	-1.14775	0.0617397	0.98346	NA	0.0507478	ns	ns	NA	ns
Cj1226c	two-component sensor	Cj1226c	0.1576	0.3909	0.244637	-0.747028	0.341732	0.136702	0.15	0.0588511	ns	ns	ns	ns
Cj1227c	two-component regulator	Cj1227c	0.1349	0.169	0.368745	0.228117	0.145852	0.251837	0.011	0.623467	ns	ns	ns	ns
htrA	serine protease	Cj1228c	0.0815	0.445	1.27031	0.371798	0.414946	0.122325	1.09e-07	0.402566	ns	ns	sign	ns
cbpA	curved-DNA binding protein	Cj1229	0.3236	0.1705	1.21517	-0.106425	0.0663059	0.192899	2.18e-07	0.752358	ns	ns	sign	ns
hspR	heat shock transcriptional regulator	Cj1230	0.2096	0.2656	0.43454	-0.105005	0.0660613	0.0327376	0.00252	0.76632	ns	ns	ns	ns
kefB	glutathione-regulated potassium-efflux system protein	Cj1231	0.1006	0.2153	0.12337	-0.00947798	0.469418	0.516716	0.455	0.937318	ns	ns	ns	ns
Cj1232	hypothetical protein	Cj1232	0.2251	0.4719	NA	-0.436606	0.167234	0.223381	NA	0.327646	ns	ns	NA	ns
Cj1233	HAD-superfamily hydrolase	Cj1233	0.3957	0.3408	-0.0203933	-0.341124	0.03388	0.116036	0.88	0.408342	ns	ns	ns	ns
glyS	glycyl-tRNA synthetase subunit beta	Cj1234	0.1556	0.1675	0.564433	-0.447642	0.169868	0.161997	0.000647	0.253277	ns	ns	ns	ns
Cj1235	peptidase M23 family protein	Cj1235	0.076	0.1302	0.215727	-0.543394	0.609816	0.191044	0.0902	0.171257	ns	ns	ns	ns
Cj1236	hypothetical protein	Cj1236	0.1074	0.032	-0.431705	-0.856076	0.509577	0.803035	0.0247	0.139718	ns	ns	ns	ns
Cj1237c	phosphatase	Cj1237c	0.1348	0.0744	0.861152	-0.0498991	0.374623	0.322171	2.66e-05	0.877263	ns	ns	sign	ns
pdxJ	pyridoxal phosphate biosynthetic protein	Cj1238	0.4463	0.7058	-0.162763	-0.334282	0.194065	0.000140088	0.224	0.386595	ns	sign	ns	ns
pdxA	4-hydroxythreonine-4-phosphate dehydrogenase	Cj1239	0.0551	0.2694	0.369567	-0.208601	0.634346	0.10815	0.0149	0.609044	ns	ns	ns	ns
Cj1240c	hypothetical protein	Cj1240c	0.4081	0.1299	0.2483	-0.896715	0.0347344	0.615703	0.104	0.273237	ns	ns	ns	ns
Cj1241	MFS transport protein	Cj1241	0.3415	0.5723	0.316593	0.494722	0.0286415	0.0886553	0.0681	0.280017	ns	ns	ns	ns
Cj1242	hypothetical protein	Cj1242	1.5076	1.5678	-1.18959	-2.27103	0.042537	0.128001	1.42e-07	1.27426e-07	sign	ns	sign	ns*
hemE	uroporphyrinogen decarboxylase	Cj1243	0.0369	0.1009	-0.359697	-0.305405	0.697949	0.449958	0.0167	0.425729	ns	ns	ns	ns
Cj1244	radical SAM domain-containing protein	Cj1244	0.1833	0.3643	0.454663	-0.0620494	0.394335	0.239826	0.00294	0.852048	ns	ns	ns	ns
Cj1245c	hypothetical protein	Cj1245c	0.2622	0.5323	NA	0.588245	0.0420711	0.0854749	NA	0.203302	ns	ns	NA	ns
uvrC	excinuclease ABC subunit C	Cj1246c	0.1759	0.0967	0.478607	0.294272	0.135066	0.567833	0.0289	0.515113	ns	ns	ns	ns
Cj1247c	hypothetical protein	Cj1247c	0.2768	0.5672	0.43187	-0.22803	0.0689242	0.0137764	0.00541	0.596616	ns	ns	ns	ns
guaA	GMP synthase	Cj1248	0.0193	0.229	0.226777	0.166018	0.663148	0.137675	0.0817	0.732011	ns	ns	ns	ns
Cj1249	hypothetical protein	Cj1249	0.156	0.245	-0.007565	-0.407674	0.0124871	0.0443168	0.961	0.299522	ns	ns	ns	ns
purD	phosphoribosylamine--glycine ligase	Cj1250	0.5767	0.5991	0.42273	-0.18241	0.00429901	0.00497761	0.00451	0.615049	ns	sign	ns	ns
Cj1251	hypothetical protein	Cj1251	0.7027	0.9009	-0.119485	-0.036108	0.00672528	0.00576911	0.453	0.889331	sign	sign	ns	ns
Cj1252	hypothetical protein	Cj1252	0.4137	0.6057	-0.793285	-0.228459	0.0123214	0.00263138	0.000519	0.546494	ns	sign	ns	ns
pnp	polynucleotide phosphorylase	Cj1253	0.2472	0.5388	-0.100905	-0.328855	0.0849529	0.026956	0.505	0.389799	ns	ns	ns	ns
Cj1254	hypothetical protein	Cj1254	0.0835	0.2887	NA	-1.79843	0.441034	0.0672632	NA	0.000221159	ns	ns	NA	sign
Cj1255	isomerase	Cj1255	1.1246	1.3464	NA	-0.382455	0.0541628	0.0341981	NA	0.352321	ns	sign	NA	ns
Cj1256c	hypothetical protein	Cj1256c	0.0184	0.0153	NA	-0.314939	0.810915	0.852981	NA	0.435219	ns	ns	NA	ns
Cj1257c	efflux pump protein	Cj1257c	0.159	0.0352	-0.1973	0.319511	0.0756113	0.792588	0.182	0.49152	ns	ns	ns	ns
Cj1258	phosphotyrosine protein phosphatase	Cj1258	0.4321	0.425	-0.345483	-0.597387	0.0125077	0.101254	0.0419	0.134236	ns	ns	ns	ns
porA	major outer membrane protein	Cj1259	0.1279	0.0277	-0.399842	-0.151153	0.0975912	0.907416	0.0081	0.66871	ns	ns	ns	ns
dnaJ	molecular chaperone DnaJ	Cj1260c	0.0236	0.2196	0.767898	-0.223967	0.755525	0.236052	9.89e-05	0.548721	ns	ns	sign	ns
racR	two-component regulator	Cj1261	0.0911	0.1065	-0.24905	-0.474946	0.26066	0.647169	0.0304	0.229475	ns	ns	ns	ns
racS	two-component sensor histidine kinase	Cj1262	0.2631	0.0492	-1.046	-0.240166	0.021958	0.694761	0.000106	0.530764	ns	ns	ns	ns
recR	recombination protein RecR	Cj1263	0.2454	0.3432	NA	-0.35331	0.0134611	0.2397	NA	0.422424	ns	ns	NA	ns
hydD	hydrogenase maturation protease	Cj1264c	0.1821	0.0351	-1.76048	-0.290579	0.258307	0.773588	5.77e-10	0.451054	ns	ns	sign	ns
hydC	Ni/Fe-hydrogenase B-type cytochrome subunit	Cj1265c	0.2828	0.4998	-1.27337	-0.495803	0.00730001	0.0233635	3.89e-08	0.203469	ns	ns	sign	ns
hydB	Ni/Fe-hydrogenase large subunit	Cj1266c	0.5307	0.7335	-0.0205075	-0.482822	0.0274671	0.0369217	0.857	0.213481	ns	sign	ns	ns
hydA	Ni/Fe-hydrogenase small chain (EC:1.12.5.1)	Cj1267c	0.2716	0.3453	-1.08829	-0.384055	0.0210832	0.0107359	2.58e-07	0.317322	ns	ns	sign	ns
mnmC	5-methylaminomethyl-2-thiouridine methyltransferase	Cj1268c	0.1063	0.2251	NA	-0.0843704	0.111946	0.0140927	NA	0.860705	ns	ns	NA	ns
amiA	N-acetylmuramoyl-L-alanine amidase	Cj1269c	0.0866	0.0353	-0.577925	0.255294	0.0842821	0.685789	0.000722	0.581536	ns	ns	ns	ns
Cj1270c	2-nitropropane dioxygenase	Cj1270c	0.2059	0.1975	-0.191862	0.111575	0.070579	0.314197	0.259	0.834817	ns	ns	ns	ns
tyrS	tyrosyl-tRNA synthetase	Cj1271c	0.0056	0.0019	0.238258	-0.14598	0.903346	0.969701	0.0781	0.679517	ns	ns	ns	ns
spoT	putative guanosine-3',5'-bis(diphosphate) 3'-pyrophosphohydrolase (EC:3.1.7.2)	Cj1272c	0.2441	0.2834	-0.0822325	-0.196199	0.0461839	0.00530756	0.567	0.593295	ns	ns	ns	ns
rpoZ	DNA-directed RNA polymerase subunit omega	Cj1273c	0.1896	0.2233	-0.194598	-0.168889	0.0590788	0.0347247	0.195	0.640561	ns	ns	ns	ns
pyrH	uridylate kinase	Cj1274c	0.1899	0.2704	0.907565	-0.260853	0.073684	0.0172058	1.31e-05	0.486296	ns	ns	sign	ns
Cj1275c	putative peptidase M23 family protein	Cj1275c	0.1311	0.0469	-0.62566	-0.223848	0.0233327	0.329162	0.00176	0.574653	ns	ns	ns	ns
Cj1276c	integral membrane protein	Cj1276c	0.0917	0.1688	-0.135002	0.721767	0.354372	0.387468	0.344	1	ns	ns	ns	ns
Cj1277c	ABC transporter ATP-binding protein	Cj1277c	0.1036	0.2292	0.081315	-0.536854	0.229611	0.342966	0.571	0.20476	ns	ns	ns	ns
trmB	tRNA (guanine-N(7)-)-methyltransferase (EC:2.1.1.33)	Cj1278c	0.0839	0.1162	-0.561932	0.194601	0.342318	0.519855	0.000331	0.705171	ns	ns	ns	ns
Cj1279c	fibronectin domain-containing lipoprotein	Cj1279c	0.1796	0.347	0.0322425	0.381631	0.160588	0.0692748	0.8	0.390513	ns	ns	ns	ns
Cj1280c	ribosomal pseudouridine synthase	Cj1280c	0.1533	0.2603	0.07032	-0.524778	0.243042	0.300027	0.717	0.199712	ns	ns	ns	ns
mrdB	RodA protein homolog	Cj1282	0.1522	0.2756	0.405685	-1.25767	0.443146	0.159564	0.0342	0.0177038	ns	ns	ns	ns
ktrB	putative K+ uptake protein	Cj1283	0.3352	0.5239	0.589793	0.425899	0.122962	0.0374537	0.00455	0.389401	ns	ns	ns	ns
ktrA	putative K+ uptake protein	Cj1284	0.0168	0.1677	1.29867	-0.0380336	0.821318	0.265903	6.42e-06	0.907908	ns	ns	sign	ns
Cj1285c	hypothetical protein	Cj1285c	0.6855	0.9257	0.516223	-0.0471004	0.00768596	0.00291666	0.00679	0.903904	sign	sign	ns	ns
upp	uracil phosphoribosyltransferase	Cj1286c	0.5212	0.5295	0.989923	0.35088	0.00163528	0.000454574	1.21e-06	0.440165	ns	ns	sign	ns
Cj1287c	malate oxidoreductase	Cj1287c	0.271	0.2447	1.18324	0.6385	0.0154615	0.0215765	3.44e-07	0.14386	ns	ns	sign	ns
gltX	glutamyl-tRNA synthetase	Cj1288c	0.2636	0.3863	0.456535	0.313347	0.0099225	0.0362968	0.00218	0.486538	ns	ns	ns	ns
Cj1289	hypothetical protein	Cj1289	0.0144	0.0309	0.327215	-0.131158	0.812753	0.848624	0.0183	0.707517	ns	ns	ns	ns
accC	biotin carboxylase	Cj1290c	0.1214	0.2683	0.610502	0.134337	0.331726	0.327356	0.000734	0.790395	ns	ns	ns	ns
accB	biotin carboxyl carrier protein of acetyl-CoA carboxylase	Cj1291c	0.526	0.6275	0.287525	0.106719	0.00765622	0.0249099	0.0156	0.842745	ns	sign	ns	ns
dcd	deoxycytidine triphosphate deaminase	Cj1292	0.0313	0.0248	0.458807	-0.108372	0.345106	0.822639	0.00166	0.753295	ns	ns	ns	ns
pseB	UDP-GlcNAc-specific C4,6 dehydratase/C5 epimerase	Cj1293	0.4452	0.5915	-0.2687	-0.470886	0.0908011	0.0128193	0.0349	0.23398	ns	sign	ns	ns
pseC	C4 aminotransferase	Cj1294	0.139	0.0686	-0.858757	-0.484299	0.0917285	0.35274	9.46e-06	0.219998	ns	ns	sign	ns
Cj1295	hypothetical protein	Cj1295	0.2438	0.3563	-1.57852	-0.687191	0.0853377	0.265153	3.96e-08	0.0899331	ns	ns	sign	ns
Cj1296	hypothetical protein	Cj1296	0.2209	0.3984	-0.34943	-1.4383	0.132595	0.0235659	0.0225	0.000801806	ns	ns	ns	ns*
Cj1297	hypotehtical protein Cj1297	Cj1297	0.1775	0.08	-1.33691	-2.64445	0.110181	0.51146	7.2e-07	3.07577e-08	ns	ns	sign	ns*
Cj1298	N-acetyltransferase	Cj1298	0.0023	0.1097	NA	-1.81992	0.944853	0.598934	NA	0.000511275	ns	ns	NA	ns*
acpP2	acyl carrier protein	Cj1299	0.197	0.1195	0.215373	-4.07572	0.0502244	0.507692	0.156	8.24595e-10	ns	ns	ns	sign
Cj1300	SAM domain-containing methyltransferase	Cj1300	0.0709	0.0298	0.314357	-0.724626	0.346014	0.803635	0.0298	0.0891455	ns	ns	ns	ns
Cj1301	hypothetical protein	Cj1301	0.2775	0.2908	-0.0464675	-0.640774	0.0879841	0.233912	0.735	0.118611	ns	ns	ns	ns
Cj1302	HAD-superfamily hydrolase	Cj1302	0.0082	0.286	-1.17971	-0.434948	0.968378	0.103584	8.42e-06	0.290274	ns	ns	sign	ns
fabH2	3-oxoacyl-ACP synthase	Cj1303	0.0675	0.013	-0.413545	-0.36711	0.496767	0.876203	0.0071	0.351032	ns	ns	ns	ns
acpP3	acyl carrier protein	Cj1304	0.132	0.6176	-0.64036	-1.57598	0.230597	0.0248382	NA	0.000513457	ns	sign	NA	sign
Cj1305c	hypothetical protein	Cj1305c	0.4363	0.676	-0.090955	0.851762	0.00161848	0.0327167	0.472	0.0699952	ns	sign	ns	ns
Cj1306c	hypothetical protein	Cj1306c	0.249	0.2556	-0.31645	0.331841	4.29671e-05	0.0567256	0.0396	0.463332	ns	ns	ns	ns
Cj1307	amino acid activating protein	Cj1307	0.0121	0.1188	-0.0550575	-0.0917579	0.683454	0.728393	0.683	0.798168	ns	ns	ns	ns
Cj1308	acyl carrier protein	Cj1308	0.0504	0.0963	0.00571	-0.860847	0.671138	0.640964	0.971	0.0782632	ns	ns	ns	ns
Cj1309c	hypothetical protein	Cj1309c	0.004	0.1478	0.11018	0.0544279	0.997164	0.11887	0.45	0.942597	ns	ns	ns	ns
Cj1310c	hypothetical protein	Cj1310c	0.1618	0.1569	-0.289633	-0.257656	0.00759051	0.313071	0.0574	0.503394	ns	ns	ns	ns
pseF	acylneuraminate cytidylyltransferase	Cj1311	0.1939	0.3872	0.0936225	0.0408169	0.066819	0.0211344	0.456	0.975531	ns	ns	ns	ns
pseG	nucleotidase	Cj1312	0.111	0.2043	0.1662	0.0586951	0.231879	0.0652314	0.22	0.935006	ns	ns	ns	ns
pseH	N-acetyltransferase	Cj1313	0.1078	0.0651	0.0817175	0.378634	0.275618	0.683105	0.622	1	ns	ns	ns	ns
hisF	imidazole glycerol phosphate synthase subunit HisF	Cj1314c	0.4476	0.486	-0.543807	-0.486326	0.00117296	0.0585445	0.0019	0.234615	ns	ns	ns	ns
hisH	imidazole glycerol phosphate synthase subunit HisH (EC:2.4.2.-)	Cj1315c	0.5041	0.4234	0.0187625	-1.37027	0.00450406	0.0153859	0.905	0.00101599	ns	ns	ns	sign
pseA	pseudaminic acid biosynthesis PseA protein	Cj1316c	0.2818	0.2077	0.504522	-0.257086	0.363973	0.495045	0.00137	0.494796	ns	ns	ns	ns
pseI	N-acetylneuraminic acid synthetase	Cj1317	0.1083	0.0081	-0.0653925	0.427637	0.0520254	0.989823	0.63	0.336323	ns	ns	ns	ns
maf1	motility accessory factor	Cj1318	NA	NA	-0.304123	-0.336877	NA	NA	0.0568	0.423706	NA	NA	ns	ns
Cj1319	nucleotide sugar dehydratase	Cj1319	0.0036	0.0518	-0.0605225	0.16897	0.986683	0.683632	0.708	0.7303	ns	ns	ns	ns
Cj1320	DegT family aminotransferase	Cj1320	0.0228	0.2561	-0.23345	-0.66622	0.821889	0.223367	0.145	0.0930544	ns	ns	ns	ns
Cj1321	putative transferase	Cj1321	0.4024	0.586	-1.34528	-1.33657	0.0037755	0.0953556	1.69e-07	0.0044607	ns	ns	sign	sign
Cj1322	hypothetical protein	Cj1322	0.171	0.1185	-0.30805	-30.194	0.285944	0.585137	0.0796	0.0300586	ns	ns	ns	ns
Cj1323	hypothetical protein	Cj1323	0.1044	0.5154	-0.0646333	-28.5939	0.354925	0.0853188	0.663	1	ns	ns	ns	ns
Cj1324	hypothetical protein	Cj1324	0.4675	0.4993	0.350162	0.200088	0.00828327	0.0051484	0.0136	0.672512	ns	ns	ns	ns
Cj1325	methyltransferase	Cj1325	0.5283	0.5415	-0.188125	0.734303	0.00236839	0.0150431	0.239	0.0910971	ns	ns	ns	ns
Cj1326	putative methyltransferase	Cj1326	NA	NA	-0.119932	0.0022607	NA	NA	0.364	1	NA	NA	ns	ns
neuB2	N-acetylneuraminic acid synthetase	Cj1327	0.5297	0.6638	-0.50112	0.178037	0.0588784	0.00213558	0.00124	0.711097	ns	sign	ns	ns
neuC2	UDP-N-acetylglucosamine 2-epimerase	Cj1328	0.5542	0.629	-0.279153	0.580462	0.0623359	7.28e-05	0.0715	0.191122	ns	sign	ns	ns
Cj1329	sugar-phosphate nucleotide transferase	Cj1329	0.0063	0.3583	-0.12133	-0.0819399	0.946136	0.0763499	0.386	0.81025	ns	ns	ns	ns
Cj1330	hypothetical protein	Cj1330	0.198	0.4145	-0.292548	-0.956206	0.190513	0.0308692	0.0655	0.020706	ns	ns	ns	ns
ptmB	acylneuraminate cytidylyltransferase (flagellin modification) (EC:2.7.7.43)	Cj1331	0.0553	0.2806	-0.734622	-0.518834	0.591917	0.0342648	4.07e-05	0.204534	ns	ns	sign	ns
ptmA	flagellin modification protein A	Cj1332	0.0288	0.117	-1.25633	-0.144716	0.716849	0.282864	7.19e-07	0.686304	ns	ns	sign	ns
pseD	motility accessory factor PseD	Cj1333	0.4118	0.6074	-0.1361	-0.204265	0.00457651	0.00011262	0.274	0.584017	ns	sign	ns	ns
maf3	motility accessory factor	Cj1334	0.3776	0.4252	-0.14926	-0.357403	0.00307955	0.0575072	0.366	0.363768	ns	ns	ns	ns
maf4	motility accessory factor	Cj1335	0.438	0.6638	NA	-1.41222	0.00668524	0.001199	NA	0.10802	ns	sign	NA	ns
Cj1336	motility accessory factor	Cj1336	NA	NA	-0.301812	-0.411132	NA	NA	0.0559	0.366156	NA	NA	ns	ns
pseE	motility accessory factor PseE	Cj1337	0.2655	0.3488	-0.362527	-0.829105	0.0625348	0.0481659	0.0253	0.0386794	ns	ns	ns	ns
flaB	flagellin	Cj1338c	NA	NA	0.01407	-1.55618	NA	NA	0.911	0.000100619	NA	NA	ns	sign
flaA	flagellin	Cj1339c	0.0325	0.2504	-0.776115	-1.18623	0.834448	0.57465	0.00246	0.00282564	ns	ns	ns	sign
Cj1340c	conserved hypothetical protein	Cj1340c	NA	NA	-1.39762	-0.994724	NA	NA	3.11e-06	0.0243459	NA	NA	sign	ns
maf6	motility accessory factor	Cj1341c	0.1282	0.0102	-1.26419	-0.901724	0.18342	0.898425	1.13e-07	0.0466836	ns	ns	sign	ns
maf7	motility accessory factor (function unknown)	Cj1342c	0.0205	0.091	-0.63329	-0.154668	0.811152	0.336211	0.000634	0.669215	ns	ns	ns	ns
Cj1343c	hypothetical protein	Cj1343c	0.2993	0.2961	NA	0.568614	0.025241	0.105003	NA	0.209383	ns	ns	NA	ns
Cj1344c	putative DNA-binding/iron metalloprotein/AP endonuclease	Cj1344c	0.3023	0.216	-0.220115	-0.347951	0.00697465	0.224815	0.122	0.403083	ns	ns	ns	ns
Cj1345c	hypothetical protein	Cj1345c	0.0069	0.0584	NA	0.114485	0.904147	0.415461	NA	0.83046	ns	ns	NA	ns
dxr	1-deoxy-D-xylulose 5-phosphate reductoisomerase	Cj1346c	0.3684	0.186	-0.384227	0.190626	0.00629007	0.20824	0.00693	0.695186	ns	ns	ns	ns
cdsA	phosphatidate cytidylyltransferase	Cj1347c	0.2353	0.4597	0.369988	-0.172853	0.0285721	0.00234366	0.00844	0.65103	ns	ns	ns	ns
Cj1348c	hypothetical protein	Cj1348c	0.1213	0.1641	-0.348842	-0.0423069	0.253815	0.216855	0.0106	0.88052	ns	ns	ns	ns
Cj1349c	putative fibronectin/fibrinogen-binding protein	Cj1349c	0.1071	0.4088	0.338813	-3.06972	0.32109	0.0347326	0.0532	9.35318e-05	ns	ns	ns	sign
mobA	molybdopterin-guanine dinucleotide biosynthesis protein	Cj1350	0.1637	0.1933	-0.89948	-1.66407	0.0999612	0.379057	0.00015	0.0861787	ns	ns	ns	ns
pldA	phospholipase A	Cj1351	0.6831	0.795	-0.056125	0.947853	0.0731211	0.000833383	0.652	0.149269	ns	sign	ns	ns
ceuB	enterochelin uptake permease	Cj1352	0.1849	0.2789	1.99262	35.6971	0.581927	0.442723	NA	1.18053e-15	ns	ns	NA	sign
ceuC	enterochelin uptake permease	Cj1353	0.3108	0.4876	3.11247	1.1757	0.0651191	0.0247186	3.87e-07	0.289201	ns	ns	sign	ns
ceuD	enterochelin uptake ATP-binding protein	Cj1354	0.0248	0.2207	1.6845	2.74714	0.723548	0.0460047	NA	3.46381e-08	ns	ns	NA	sign
ceuE	enterochelin uptake substrate-binding protein	Cj1355	0.3669	0.5076	1.58662	2.05982	0.156634	0.244091	4.73e-09	7.41814e-06	ns	ns	sign	sign
Cj1356c	integral membrane protein	Cj1356c	1.1088	1.1452	-0.617217	-0.950507	0.000128013	0.00911556	0.000212	0.0557973	sign	sign	ns	ns
nrfA	cytochrome C	Cj1357c	1.4825	1.8948	-4.78016	0.187508	0.000245017	0.0283919	2.1e-13	0.692541	sign	sign	sign	ns
nrfH	cytochrome C	Cj1358c	0.9402	1.1541	-4.35147	-0.174412	0.00129736	0.0280752	4.88e-15	0.629466	sign	sign	sign	ns
ppk	polyphosphate kinase	Cj1359	0.2357	0.3221	-0.383327	-0.469985	0.136726	0.249204	0.0103	0.227366	ns	ns	ns	ns
Cj1360c	putative proteolysis tag for 10Sa_RNA	Cj1360c	NA	NA	-3.36494	1.06336	NA	NA	1.6e-13	0.0151161	NA	NA	sign	ns
Cj1361c	hypothetical protein	Cj1361c	0.1061	0.035	-0.146258	0.00285021	0.232002	0.770228	0.293	0.963107	ns	ns	ns	ns
ruvB	Holliday junction DNA helicase RuvB	Cj1362	0.2159	0.3846	-0.443855	0.0667235	0.00412381	0.00824725	0.00351	0.91979	ns	ns	ns	ns
amaA	acid membrane antigen A	Cj1363	0.5075	0.7796	-0.184213	-0.0455233	0.0397335	0.0602731	0.222	0.903349	ns	ns	ns	ns
fumC	fumarate hydratase	Cj1364c	0.0637	0.0875	0.692025	0.305629	0.604042	0.588343	7.46e-06	0.497539	ns	ns	sign	ns
Cj1365c	serine protease	Cj1365c	0.2918	0.6274	0.40134	0.137849	0.0693542	0.0559861	0.00416	0.783593	ns	ns	ns	ns
glmS	glucosamine--fructose-6-phosphate aminotransferase	Cj1366c	0.0147	0.1154	0.72072	-0.0236961	0.934868	0.36162	4.54e-05	0.907776	ns	ns	sign	ns
Cj1367c	nucleotidyltransferase	Cj1367c	0.0065	0.13	0.486407	0.221059	0.952341	0.326712	0.00316	0.643529	ns	ns	ns	ns
Cj1368	hypothetical protein	Cj1368	0.2693	0.2411	0.394215	-0.452125	0.147901	0.185216	0.00534	0.245851	ns	ns	ns	ns
Cj1369	permease	Cj1369	0.1885	0.1642	-0.0683925	-0.543837	0.208521	0.255528	0.618	0.170967	ns	ns	ns	ns
Cj1370	nucleotide phosphoribosyltransferase	Cj1370	0.1485	0.2958	NA	-1.1061	0.299031	0.149634	NA	0.00659554	ns	ns	NA	ns*
Cj1371	hypothetical protein	Cj1371	0.1253	0.1276	-0.203597	0.124849	0.488747	0.292656	0.125	0.816711	ns	ns	ns	ns
Cj1372	hypothetical protein	Cj1372	0.1321	0.0561	NA	-2.35781	0.326506	0.66319	NA	0.000356822	ns	ns	NA	ns*
Cj1373	integral membrane protein	Cj1373	0.1677	0.3661	-0.435098	-1.1036	0.11715	0.0936211	0.0142	0.0116277	ns	ns	ns	ns
Cj1374c	deoxyribonucleotide triphosphate pyrophosphatase	Cj1374c	0.319	0.3352	NA	-0.0410424	0.00279781	0.00187116	NA	0.894338	ns	ns	NA	ns
Cj1375	multidrug efflux transporter	Cj1375	0.3529	0.2223	1.45303	0.317593	0.0148019	0.0427119	2.23e-08	0.526925	ns	ns	sign	ns
Cj1376	hypothetical protein	Cj1376	0.283	0.1008	0.411737	0.537328	0.0441582	0.266571	0.00647	0.596347	ns	ns	ns	ns
Cj1377c	ferredoxin	Cj1377c	0.17	0.3127	2.03859	-0.0272779	0.00579913	0.0897295	1.58e-11	0.902714	ns	ns	sign	ns
selA	selenocysteine synthase	Cj1378	0.0686	0.3671	-0.148962	-0.144457	0.713527	0.187401	0.229	0.683798	ns	ns	ns	ns
selB	selenocysteine-specific elongation factor	Cj1379	0.26	0.5278	-0.404073	-1.01587	0.0948706	0.10386	0.0317	0.0226915	ns	ns	ns	ns
Cj1380	hypothetical protein	Cj1380	0.011	0.1201	0.326587	-0.658783	0.980693	0.39056	0.0208	0.0959094	ns	ns	ns	ns
Cj1381	lipoprotein	Cj1381	0.1861	0.292	-1.42322	-0.430309	0.360346	0.256285	3.27e-06	0.575533	ns	ns	sign	ns
fldA	flavodoxin FldA	Cj1382c	0.1246	0.0536	1.03025	0.757251	0.0824328	0.458949	2.53e-07	0.0814721	ns	ns	sign	ns
Cj1383c	hypothetical protein	Cj1383c	0.6396	0.6783	8.36072	37.4623	0.0153005	0.122291	0	1.86195e-25	sign	ns	sign	sign
Cj1384c	hypothetical protein	Cj1384c	0.3286	0.0839	3.88856	36.8898	0.140238	0.669376	1.94e-12	2.70791e-22	ns	ns	sign	sign
katA	catalase	Cj1385	1.4782	1.5441	6.16656	6.37879	7.26256e-05	4.02e-05	1.11e-16	9.45094e-29	sign	sign	sign	sign
Cj1386	ankyrin-repeat containing protein	Cj1386	0.7371	0.8287	3.82574	5.51409	0.0347945	0.153414	2.81e-12	8.427e-20	sign	ns	sign	sign
Cj1387c	hypothetical protein	Cj1387c	0.9526	1.1214	-0.390112	-0.641646	0.00590951	0.0463524	0.0143	0.25572	sign	sign	ns	ns
Cj1388	endoribonuclease L-PSP	Cj1388	0.1619	0.1536	-0.561932	-0.650381	0.141875	0.800401	0.000871	0.155081	ns	ns	ns	ns
Cj1389	pseudogene	Cj1389	0.9163	0.5851	NA	NA	0.00473251	0.016164	NA	NA	sign	sign	NA	NA
metC	hypothetical protein	Cj1392	0.6909	0.3781	NA	-0.973949	0.000338217	0.023176	NA	0.18807	sign	ns	NA	ns
metC	cystathionine beta-lyase	Cj1393	0.0481	0.132	NA	1.11359	0.552439	0.0150639	NA	0.0318816	ns	ns	NA	ns
Cj1394	adenylosuccinate lyase	Cj1394	0.3713	0.1334	0.26679	0.329922	0.0160896	0.434826	NA	0.55817	ns	ns	NA	ns
Cj1395	pseudogene	Cj1395	0.4671	0.513	NA	NA	0.0254361	0.130988	NA	NA	ns	ns	NA	NA
Cj1397	ferrous iron transport protein	Cj1397	0.2734	0.4715	-0.587875	-0.0706609	0.207009	0.0569129	0.0132	0.871197	ns	ns	ns	ns
feoB	ferrous iron transport protein	Cj1398	0.1159	0.1084	0.922828	-0.168757	0.226479	0.585438	1.2e-05	0.663301	ns	ns	sign	ns
hydA2	putative Ni/Fe-hydrogenase small subunit	Cj1399c	0.1313	0.121	-0.617857	-0.167913	0.236414	0.485704	0.0004	0.641505	ns	ns	ns	ns
fabI	enoyl-(acyl carrier protein) reductase (EC:1.3.1.10)	Cj1400c	0.4505	0.5923	0.07368	0.172754	0.0355656	0.0616878	0.593	0.720148	ns	ns	ns	ns
tpiA	triosephosphate isomerase	Cj1401c	0.0493	0.0144	-0.330653	-0.251244	0.502177	0.993231	0.0225	0.503772	ns	ns	ns	ns
pgk	phosphoglycerate kinase	Cj1402c	0.2489	0.1467	0.311277	0.113643	0.0131184	0.286728	0.0189	0.829258	ns	ns	ns	ns
gapA	glyceraldehyde 3-phosphate dehydrogenase	Cj1403c	0.0172	0.1107	0.08374	0.438101	0.668953	0.33956	0.528	0.320512	ns	ns	ns	ns
nadD	nicotinate-nucleotide adenylyltransferase	Cj1404	0.0194	0.2259	0.443833	-0.257896	0.788435	0.0995362	0.00437	0.557816	ns	ns	ns	ns
Cj1405	hypothetical protein	Cj1405	0.0083	0.4796	-0.27301	-0.066832	0.692793	0.086535	0.0756	0.827495	ns	ns	ns	ns
Cj1406c	hypothetical protein	Cj1406c	0.0514	0.0364	0.0322533	-0.523442	0.794896	0.707496	0.85	0.221088	ns	ns	ns	ns
Cj1407c	phospho-sugar mutase	Cj1407c	0.0883	0.0077	0.616472	0.06439	0.241347	0.944497	0.000342	0.927238	ns	ns	ns	ns
fliL	flagellar basal body-associated protein FliL	Cj1408	0.2394	0.4044	0.0964075	-0.156665	0.0409142	0.0102623	0.428	0.664497	ns	ns	ns	ns
acpS	4'-phosphopantetheinyl transferase (EC:2.7.8.7)	Cj1409	0.0505	0.1602	-0.474385	-0.153775	0.583259	0.378426	0.0136	0.667214	ns	ns	ns	ns
Cj1410c	hypothetical protein	Cj1410c	0.1159	0.0333	-0.63037	-0.519426	0.236504	0.754706	0.00164	0.196313	ns	ns	ns	ns
Cj1411c	cytochrome P450	Cj1411c	0.1288	0.2473	-0.397547	-0.16742	0.0285011	0.0383051	0.00538	0.644112	ns	ns	ns	ns
Cj1412c	integral membrane protein	Cj1412c	0.0405	0.3039	0.107503	-0.425612	0.794186	0.0619178	0.396	0.301878	ns	ns	ns	ns
kpsS	capsule polysaccharide modification protein	Cj1413c	0.242	0.4783	0.38213	-0.554801	0.122299	0.0740667	0.0149	0.175786	ns	ns	ns	ns
kpsC	capsule polysaccharide modification protein	Cj1414c	0.205	0.1606	-0.289065	0.0138932	0.0266758	0.0505526	0.111	0.984399	ns	ns	ns	ns
cysC	adenylylsulfate kinase	Cj1415c	0.0716	0.3241	0.224835	-1.02483	0.328308	0.107769	0.248	0.0210874	ns	ns	ns	ns
Cj1416c	sugar nucleotidyltransferase	Cj1416c	0.1701	0.5365	0.13854	0.273641	0.25758	0.0120253	0.37	0.579265	ns	ns	ns	ns
Cj1417c	amidotransferase	Cj1417c	0.3533	0.3614	0.180975	-0.471576	0.0291036	0.203797	0.265	0.258046	ns	ns	ns	ns
Cj1418c	hypothetical protein	Cj1418c	0.3399	0.4243	0.00828	-0.527877	0.0986617	0.0842884	0.947	0.181151	ns	ns	ns	ns
Cj1419c	methyltransferase	Cj1419c	0.0838	0.0717	-0.34241	0.0564214	0.386314	0.535042	0.0123	0.939589	ns	ns	ns	ns
Cj1420c	methyltransferase	Cj1420c	0.2206	0.3948	0.37993	-0.435371	0.0579631	0.022252	0.00459	0.259996	ns	ns	ns	ns
Cj1421c	sugar transferase	Cj1421c	0.0725	0.1165	-0.409007	-0.65705	0.320576	0.452981	0.0117	0.109599	ns	ns	ns	ns
Cj1422c	sugar transferase	Cj1422c	0.2337	0.4262	-0.132997	-0.609051	0.129114	0.0016568	0.389	0.143479	ns	ns	ns	ns
hddC	D-glycero-D-manno-heptose 1-phosphate guanosyltransferase	Cj1423c	0.4813	0.5308	-1.68409	0.240538	0.0102087	0.0924106	2.8e-09	0.612235	ns	ns	sign	ns
gmhA2	phosphoheptose isomerase	Cj1424c	0.3372	0.2476	-1.06614	0.248591	0.00118364	0.103172	2.64e-05	0.589935	ns	ns	sign	ns
hddA	D-glycero-D-manno-heptose 7-phosphate kinase	Cj1425c	0.4525	0.5802	-1.05418	0.403125	0.00231018	0.0664899	5.59e-07	0.363532	ns	ns	sign	ns
Cj1426c	methyltransferase family protein	Cj1426c	0.1935	0.2393	-0.98955	0.538207	0.0261777	0.0696515	9.32e-07	0.218315	ns	ns	sign	ns
Cj1427c	putative sugar-nucleotide epimerase/dehydratease (EC:5.1.3.2)	Cj1427c	0.3061	0.2163	-0.430158	-0.158797	0.00224866	0.0210318	0.00524	0.658955	ns	ns	ns	ns
fcl	GDP-L-fucose synthetase	Cj1428c	0.3077	0.339	-0.33301	-0.195834	0.00282986	0.0345626	0.0153	0.593655	ns	ns	ns	ns
Cj1429c	hypothetical protein	Cj1429c	0.0333	0.0202	-0.736545	-0.246971	0.567998	0.4534	7.26e-05	0.508813	ns	ns	sign	ns
rfbC	putative dTDP-4-dehydrorhamnose 3,5-epimerase (EC:5.1.3.13)	Cj1430c	0.0803	0.0092	-1.11881	-0.203396	0.0717729	0.854855	6.23e-07	0.586083	ns	ns	sign	ns
hddC	capsular polysaccharide heptosyltransferase	Cj1431c	0.1168	0.0752	-0.632575	-0.880646	0.109307	0.248944	0.000144	0.0278145	ns	ns	ns	ns
Cj1432c	sugar transferase	Cj1432c	0.0127	0.0904	-0.4677	-0.200194	0.882937	0.555202	0.00177	0.585387	ns	ns	ns	ns
Cj1433c	hypothetical protein	Cj1433c	0.0014	0.0613	-0.22688	-1.28322	0.970676	0.641377	0.0858	0.00268928	ns	ns	ns	ns*
Cj1434c	sugar transferase	Cj1434c	0.5113	0.5274	-0.132318	-0.096487	0.000217264	0.00121931	0.338	0.773624	ns	ns	ns	ns
Cj1435c	phosphatase	Cj1435c	0.6261	0.8636	-0.943702	0.41741	0.000334875	0.0109817	1.6e-06	0.370851	sign	sign	sign	ns
Cj1436c	aminotransferase	Cj1436c	0.5545	0.6977	-1.44877	-0.452135	0.00010291	0.00598799	1.31e-08	0.259107	ns	sign	sign	ns
Cj1437c	aminotransferase	Cj1437c	0.5903	0.5417	-0.530887	0.0555786	5.79083e-05	0.0204405	0.0024	0.939934	sign	ns	ns	ns
Cj1438c	sugar transferase	Cj1438c	0.0769	0.0302	0.0120775	-0.0529024	0.369514	0.84532	0.924	0.855237	ns	ns	ns	ns
glf	UDP-galactopyranose mutase	Cj1439c	0.0745	0.2365	-0.538977	0.253141	0.213177	0.236269	0.000429	0.581897	ns	ns	ns	ns
Cj1440c	sugar transferase	Cj1440c	0.2205	0.2384	-0.26993	-0.212223	0.0347657	0.0724977	0.0603	0.570259	ns	ns	ns	ns
kfiD	UDP-glucose 6-dehydrogenase	Cj1441c	0.0119	0.1801	-0.476145	-1.47034	0.844874	0.216856	0.00628	0.00138702	ns	ns	ns	sign
Cj1442c	sugar transferase	Cj1442c	0.1253	0.3687	-0.412605	-0.894382	0.314088	0.202548	0.0234	0.208744	ns	ns	ns	ns
kpsF	D-arabinose 5-phosphate isomerase	Cj1443c	0.0239	0.1434	-0.13635	-0.19992	0.644429	0.200608	0.261	0.58782	ns	ns	ns	ns
kpsD	capsule polysaccharide export system substrate-binding protein	Cj1444c	0.0682	0.0533	0.1182	-0.018979	0.53244	0.251085	0.344	0.917017	ns	ns	ns	ns
kpsE	capsule polysaccharide export system inner membrane protein	Cj1445c	0.1537	0.0529	0.392338	-0.328434	0.0309754	0.895362	0.00727	0.395695	ns	ns	ns	ns
kpsT	capsule polysaccharide export ATP-binding protein	Cj1447c	0.4646	0.5485	0.156917	0.166047	0.00908042	0.0922996	0.315	0.736016	ns	ns	ns	ns
kpsM	capsule polysaccharide export system inner membrane protein	Cj1448c	0.0237	0.3686	0.506407	0.215082	0.849312	0.208611	0.00188	0.672709	ns	ns	ns	ns
Cj1449c	hypothetical protein	Cj1449c	0.1717	0.0004	0.349303	-0.102293	0.07039	0.995965	0.0301	0.810152	ns	ns	ns	ns
Cj1450	putative ATP/GTP-binding protein	Cj1450	0.2643	0.3302	-0.790347	-2.15428	0.197795	0.0185568	1.24e-05	1.64962e-07	ns	ns	sign	sign
dut	dUTPase	Cj1451	0.0588	0.147	-0.476882	-1.43764	0.64567	0.0585735	0.00107	0.000604608	ns	ns	ns	sign
Cj1452	integral membrane protein	Cj1452	0.0495	0.0437	-0.257545	-0.786044	0.726748	0.987769	0.123	0.39145	ns	ns	ns	ns
tilS	putative tRNA(Ile)-lysidine synthase (EC:6.3.4.-)	Cj1453c	0.0812	0.069	-0.403145	-0.444076	0.0571068	0.548598	0.0369	0.382324	ns	ns	ns	ns
Cj1454c	radical SAM protein	Cj1454c	0.2255	0.3737	0.125103	0.150374	0.0273794	0.0486882	0.383	0.765497	ns	ns	ns	ns
prfB	peptide chain release factor 2	Cj1455	0.7284	0.65	-0.007855	0.0543153	0.00399229	0.0127628	0.947	0.946141	sign	sign	ns	ns
Cj1456c	hypothetical protein	Cj1456c	0.0163	0.0692	NA	0.213312	0.867964	0.659411	NA	0.663105	ns	ns	NA	ns
truD	tRNA pseudouridine synthase D	Cj1457c	0.0392	0.0687	-0.600843	0.551031	0.283093	0.658797	0.000445	0.222276	ns	ns	ns	ns
thiL	thiamine monophosphate kinase	Cj1458c	0.1448	0.2792	1.30417	0.331364	0.369867	0.066582	5.69e-06	0.471152	ns	ns	sign	ns
Cj1459	hypothetical protein	Cj1459	0.0592	0.1265	0.279413	-1.22256	0.381388	0.179352	0.035	0.00892712	ns	ns	ns	ns*
Cj1460	hypothetical protein	Cj1460	0.2753	0.5138	-0.463893	-1.23233	0.216797	0.0340047	0.0355	0.0206412	ns	ns	ns	ns
Cj1461	DNA methylase	Cj1461	0.1469	0.0024	NA	-1.69626	0.36538	0.961143	NA	0.00110534	ns	ns	NA	sign
flgI	flagellar basal body P-ring protein	Cj1462	1.7947	2.2883	-0.727808	-2.435	0.0385811	0.0542869	3.36e-05	5.81703e-09	sign	ns	sign	sign
flgJ	hypothetical protein	Cj1463	2.0617	2.1961	-0.995883	-3.35193	0.0146476	0.0499953	2.45e-06	4.28911e-13	sign	sign	sign	sign
flgM	hypothetical protein	Cj1464	0.1178	0.1875	-1.25126	-1.63818	0.597997	0.128117	1.93e-06	9.15135e-05	ns	ns	sign	sign
Cj1465	hypothetical protein	Cj1465	0.1119	0.2839	-1.38661	-2.01981	0.75347	0.0551947	1.26e-06	3.54528e-06	ns	ns	sign	ns*
flgK	flagellar hook-associated protein FlgK	Cj1466	0.4909	0.5422	-1.08829	-2.35028	0.035339	0.0288362	3.1e-05	1.26681e-08	ns	ns	sign	sign
Cj1467	hypothetical protein	Cj1467	0.2173	0.1236	-1.12695	-1.50383	0.364457	0.579548	2.81e-05	0.00389904	ns	ns	sign	ns*
Cj1468	integral membrane protein	Cj1468	0.0618	0.1003	-1.14783	-1.1373	0.363612	0.193608	9.98e-07	0.0123127	ns	ns	sign	ns
Cj1470c	pseudogene	Cj1470c	0.62	0.9907	NA	NA	0.085839	0.000150166	NA	NA	ns	sign	NA	NA
ctsE	type II protein secretion system E protein	Cj1471c	0.0329	0.2067	0.041065	-1.11309	0.762106	0.428795	0.805	0.0483618	ns	ns	ns	ns
Cj1472c	hypothetical protein	Cj1472c	0.308	0.4842	NA	-0.0733529	0.241094	0.0560664	NA	1	ns	ns	NA	ns
ctsP	putative ATP/GTP-binding protein	Cj1473c	0.1152	0.6045	NA	-0.277226	0.5457	0.194345	NA	1	ns	ns	NA	ns
ctsD	type II protein secretion system D protein	Cj1474c	0.3146	0.6533	-1.83545	-1.34122	0.131302	0.0363499	4.8e-08	0.00159578	ns	sign	sign	sign
ctsR	hypothetical protein	Cj1475c	0.2513	0.4322	-2.57968	-1.02895	0.34477	0.23089	2.06e-09	0.226679	ns	ns	sign	ns
Cj1476c	pyruvate-flavodoxin oxidoreductase	Cj1476c	0.442	0.5614	-0.54286	-0.518888	0.11752	0.0179751	0.000945	0.182227	ns	ns	ns	ns
Cj1477c	hydrolase	Cj1477c	0.0084	0.0472	-1.56041	-0.349682	0.876943	0.959256	9.24e-08	0.429885	ns	ns	sign	ns
cadF	outer membrane fibronectin-binding protein	Cj1478c	0.142	0.0741	-0.09672	-0.036461	0.0467763	0.742966	0.38	0.885043	ns	ns	ns	ns
rpsI	30S ribosomal protein S9	Cj1479c	1.7863	2.2196	0.476477	-0.299361	0.000107331	0.0133875	0.00281	0.430872	sign	sign	ns	ns
rplM	50S ribosomal protein L13	Cj1480c	1.4306	1.7111	0.966858	-0.38647	0.000557396	0.021018	1.77e-06	0.315047	sign	sign	sign	ns
Cj1481c	recombination protein RecB	Cj1481c	0.0925	0.0368	-0.435425	-1.40254	0.455921	0.708726	0.00965	0.00096888	ns	ns	ns	sign
Cj1482c	hypothetical protein	Cj1482c	0.1118	0.1892	-1.92614	-1.12729	0.166437	0.358571	3.01e-09	0.00813401	ns	ns	sign	sign
Cj1483c	putative lipoprotein	Cj1483c	0.0064	0.3716	-1.28981	-1.57796	0.909035	0.214702	6.66e-06	0.000429104	ns	ns	sign	ns*
Cj1484c	hypothetical protein	Cj1484c	0.2146	0.0468	-1.79336	-0.78466	0.0852953	0.706984	3.39e-09	0.0613088	ns	ns	sign	ns
Cj1485c	hypothetical protein	Cj1485c	0.1407	0.127	-1.11578	-0.714615	0.0906606	0.358339	2.37e-07	0.0858489	ns	ns	sign	ns
Cj1486c	hypothetical protein	Cj1486c	0.0083	0.3593	-0.763053	-0.661737	0.861675	0.130405	2.09e-05	0.094606	ns	ns	sign	ns
ccoP	cb-type cytochrome C oxidase subunit III	Cj1487c	0.0555	0.3333	-1.0878	-0.253023	0.339269	0.0842187	3.97e-06	0.499284	ns	ns	sign	ns
ccoQ	cb-type cytochrome c oxidase subunit IV (EC:1.9.3.1)	Cj1488c	0.5479	0.7358	-0.97009	-1.10201	0.00308683	0.0134245	1.09e-06	0.00631833	ns	sign	sign	sign
ccoO	cbb3-type cytochrome c oxidase subunit II	Cj1489c	0.4998	0.7987	-0.328653	-0.117529	0.000288403	0.0415453	0.00989	0.72987	ns	sign	ns	ns
ccoN	cbb3-type cytochrome c oxidase subunit I	Cj1490c	0.5736	0.7744	-0.352953	-0.171133	0.00147378	0.00586829	0.0121	0.633883	ns	sign	ns	ns
Cj1491c	two-component regulator	Cj1491c	0.2871	0.4111	-0.912815	-0.025822	0.0247521	0.125559	5.59e-06	0.924415	ns	ns	sign	ns
Cj1492c	two-component sensor	Cj1492c	0.6361	1.0972	0.21181	-0.424249	0.0651071	0.0626901	NA	0.275768	ns	ns	NA	ns
Cj1493c	integral membrane protein	Cj1493c	0.0942	0.1834	0.205497	-0.487751	0.406314	0.0761577	0.11	0.825463	ns	ns	ns	ns
carA	carbamoyl phosphate synthase small subunit	Cj1494c	0.2747	0.418	1.07268	-0.598301	0.00242653	0.116359	4.71e-06	0.130849	ns	ns	sign	ns
Cj1495c	hypothetical protein	Cj1495c	0.0904	0.3495	1.03964	0.207207	0.154856	0.100076	2.49e-05	0.694971	ns	ns	sign	ns
Cj1496c	hypothetical protein	Cj1496c	0.3921	0.4086	-0.02842	-0.752156	0.00153945	0.00147083	0.846	0.0854347	ns	ns	ns	ns
Cj1497c	hypothetical protein	Cj1497c	0.4574	0.4801	0.04201	-0.304333	0.00548975	0.0027256	0.786	0.428122	ns	ns	ns	ns
purA	adenylosuccinate synthetase	Cj1498c	0.1688	0.193	0.431617	-0.0531729	0.089114	0.339955	0.00351	0.852975	ns	ns	ns	ns
Cj1500	inner membrane protein	Cj1500	0.1603	0.6703	1.37879	-0.862196	0.131061	0.115508	1.06e-07	0.0338883	ns	ns	sign	ns
Cj1501	hypothetical protein	Cj1501	0.0594	0.443	-1.02131	-1.0651	0.3397	0.0384916	NA	0.00882614	ns	ns	NA	sign
putP	putative sodium/proline symporter	Cj1502c	0.0452	0.3666	-0.497213	-0.796614	0.499594	0.143253	0.000564	0.0446347	ns	ns	ns	ns
putA	putative proline dehydrogenase/delta-1-pyrroline-5-carboxylate dehydrogenase (EC:1.5.1.12 1.5.99.8)	Cj1503c	0.8376	1.1833	-0.24812	-0.846927	0.0845436	0.154178	0.0433	0.0328781	ns	ns	ns	ns
selD	putative selenide,water dikinase (EC:2.7.9.3)	Cj1504c	0.2478	0.2991	-0.80612	0.742607	0.0607537	0.383678	NA	0.112964	ns	ns	NA	ns
Cj1505c	two-component response regulator	Cj1505c	0.2334	0.235	-0.164983	-0.297723	0.0213032	0.149673	0.219	0.475084	ns	ns	ns	ns
Cj1506c	MCP-type signal transduction protein	Cj1506c	0.6028	0.8737	0.10532	0.0360284	0.0169106	0.114843	0.327	0.977522	sign	ns	ns	ns
Cj1507c	regulatory protein	Cj1507c	0.5747	0.8742	-0.25138	-0.895452	0.0014122	0.0649552	0.0654	0.0245591	ns	ns	ns	ns
fdhD	formate dehydrogenase accessory protein	Cj1508c	0.6073	0.8659	0.271967	-0.00149072	0.00776244	0.0181093	0.0426	0.956788	sign	sign	ns	ns
fdhC	formate dehydrogenase cytochrome B subunit	Cj1509c	0.4157	0.0251	0.180232	0.235709	0.00776609	0.832638	0.154	0.650644	ns	ns	ns	ns
fdhB	formate dehydrogenase iron-sulfur subunit	Cj1510c	0.4379	0.264	0.798117	0.0858431	0.000601559	0.0954781	1.94e-05	0.889653	ns	ns	sign	ns
fdhA	formate dehydrogenase large subunit	Cj1511c	0.6215	0.9155	-0.0256675	-0.513779	0.134681	0.153366	0.828	0.188032	ns	ns	ns	ns
Cj1513c	hypothetical protein	Cj1513c	0.0019	0.0749	-0.25138	-0.587393	0.991012	0.747933	0.0734	0.145294	ns	ns	ns	ns
Cj1514c	hypothetical protein	Cj1514c	1.0037	1.098	0.546242	-1.01127	0.00170707	0.00276365	0.00129	0.0120687	sign	sign	ns	ns
Cj1515c	decarboxylase	Cj1515c	0.1594	0.3115	0.518208	-0.314603	0.177728	0.0788188	0.000682	0.411121	ns	ns	ns	ns
Cj1516	oxidoreductase	Cj1516	0.0927	0.2903	0.91971	0.376551	0.622559	0.326013	2.17e-06	0.396566	ns	ns	sign	ns
moaD	molybdopterin converting factor subunit 1	Cj1517	0.2698	0.1033	0.865245	-0.404878	0.00154455	0.487426	5.81e-05	0.340745	ns	ns	sign	ns
moaE	molybdopterin converting factor subunit 2	Cj1518	0.2595	0.2633	1.14495	0.084869	0.0114046	0.0305317	1.45e-07	0.890854	ns	ns	sign	ns
moeA2	molybdopterin biosynthesis protein	Cj1519	0.0407	0.0654	0.14194	-0.238359	0.682533	0.768799	0.276	0.529334	ns	ns	ns	ns
Cj1520	CRISPR repeat	Cj1520	NA	NA	NA	29.3141	NA	NA	NA	1	NA	NA	NA	ns
Cj1521c	CRISPR-associated protein	Cj1521c	0.0003	0.1485	NA	-1.49805	0.973691	0.0209074	NA	0.117748	ns	ns	NA	ns
Cj1522c	CRISPR-associated protein	Cj1522c	0.0755	0.038	0.0027325	-0.576974	0.016595	0.616587	0.986	0.207029	ns	ns	ns	ns
Cj1523c	CRISPR-associated protein	Cj1523c	0.1758	0.4176	-0.32739	-0.467059	0.0618024	0.0359904	0.0274	0.233955	ns	ns	ns	ns
Cj1528	pseudogene	Cj1528	0.0142	0.2051	NA	NA	0.880772	0.434517	NA	NA	ns	ns	NA	NA
purM	phosphoribosylaminoimidazole synthetase	Cj1529c	0.1686	0.0834	0.43451	0.442769	0.061134	0.416232	0.00416	0.316195	ns	ns	ns	ns
coaE	dephospho-CoA kinase	Cj1530	0.2523	0.4156	0.702098	0.0660706	0.500206	0.525632	0.00108	0.950146	ns	ns	ns	ns
dapF	diaminopimelate epimerase	Cj1531	0.0979	0.1436	0.45866	-0.00334909	0.192298	0.284117	0.00155	0.964893	ns	ns	ns	ns
Cj1532	hypothetical protein	Cj1532	0.0427	0.1267	0.677817	0.126854	0.33917	0.0190621	0.000709	0.826276	ns	ns	ns	ns
Cj1533c	putative helix-turn-helix containing protein	Cj1533c	0.3848	0.5324	-0.273483	-0.315	0.0284786	0.133784	0.0334	0.417374	ns	ns	ns	ns
Cj1534c	bacterioferritin	Cj1534c	0.0044	0.278	0.616995	0.164869	0.970336	0.0311471	0.000217	0.733772	ns	ns	ns	ns
pgi	glucose-6-phosphate isomerase	Cj1535c	0.1985	0.4916	-0.28608	-0.226047	0.23859	0.0868036	0.0275	0.550695	ns	ns	ns	ns
galU	UTP-glucose-1-phosphate uridylyltransferase	Cj1536c	0.0151	0.1314	-0.0750975	-0.542375	0.733995	0.451642	0.501	0.168791	ns	ns	ns	ns
acs	acetyl-CoA synthetase	Cj1537c	0.2756	0.3079	1.02324	-0.352013	0.0609088	0.00384513	1.98e-06	0.360241	ns	ns	sign	ns
Cj1538c	anion-uptake ABC-transporter ATP-binding protein	Cj1538c	0.4074	0.0561	-0.693033	-0.266057	0.109438	0.858254	0.0075	0.660969	ns	ns	ns	ns
Cj1539c	anion-uptake ABC-transporter permease	Cj1539c	0.2034	0.2265	0.0777733	0.129687	0.0883628	0.420572	0.575	0.816325	ns	ns	ns	ns
Cj1540	hypothetical protein	Cj1540	0.4271	0.5221	0.209778	0.0972937	0.000837574	0.0136798	0.108	0.860245	ns	ns	ns	ns
Cj1541	LamB/YcsF family protein	Cj1541	0.2534	0.2717	-1.20735	-0.485515	0.00563466	0.429623	2.04e-07	0.215839	ns	ns	sign	ns
Cj1542	allophanate hydrolase subunit 1	Cj1542	0.4336	0.4419	-0.925955	-1.62584	0.00260815	0.0343041	3.46e-05	0.000147714	ns	ns	sign	sign
Cj1543	allophanate hydrolase subunit 2	Cj1543	0.0716	0.1442	-1.00709	-0.821004	0.0783986	0.59043	4.28e-06	0.0444231	ns	ns	sign	ns
Cj1544c	integral membrane protein	Cj1544c	0.5383	0.5171	0.10074	-0.128492	0.00246509	0.0208814	0.412	0.832982	ns	ns	ns	ns
Cj1545c	MdaB protein	Cj1545c	0.0392	0.2021	-0.278948	0.470596	0.73108	0.0639461	0.0499	0.285432	ns	ns	ns	ns
Cj1546	transcriptional regulator	Cj1546	0.2728	0.4008	0.08433	-0.513485	0.0872366	0.213773	0.576	0.24607	ns	ns	ns	ns
Cj1547	lipocalin family protein	Cj1547	0.3335	0.4314	-0.33047	-0.931727	0.055357	0.049264	0.151	0.0457197	ns	ns	ns	ns
Cj1548c	NADP-dependent alcohol dehydrogenase	Cj1548c	0.2166	0.0779	0.423577	0.310117	0.087881	0.492478	0.00109	0.493617	ns	ns	ns	ns
hsdR	type I restriction enzyme R protein	Cj1549c	0.1494	0.0187	-0.399355	0.568706	0.0645299	0.918	0.0186	0.194965	ns	ns	ns	ns
rloH	putative ATP/GTP-binding protein	Cj1550c	0.2621	0.2158	-1.02615	-0.913085	0.0313996	0.110798	9.86e-06	0.0293279	ns	ns	sign	ns
hsdS	type I restriction enzyme S protein	Cj1551c	0.0515	0.1003	-0.161337	-0.523549	0.355366	0.39753	0.294	0.246794	ns	ns	ns	ns
mloB	hypothetical protein	Cj1552c	0.0486	0.122	-0.422295	-0.347951	0.382446	0.430294	0.0235	0.38812	ns	ns	ns	ns
hsdM	type I restriction enzyme M protein	Cj1553c	0.3184	0.4594	0.23604	0.14527	0.00015058	0.0403451	0.0846	0.771871	ns	ns	ns	ns
Cj1555c	hypothetical protein	Cj1555c	0.0876	0.1777	0.190002	-0.377355	0.343172	0.511297	0.132	0.361073	ns	ns	ns	ns
Cj1556	transcriptional regulator	Cj1556	0.3725	0.6469	-0.101975	-5.22212	0.184061	0.155253	0.517	8.85635e-08	ns	ns	ns	ns*
Cj1558	hypothetical protein	Cj1558	0.205	0.5356	NA	28.3221	0.232397	0.152755	NA	1	ns	ns	NA	ns
Cj1560	Cj1560	Cj1560	0.2806	0.1694	0.0907125	-2.22184	0.0326213	0.00175799	0.559	0.000354755	ns	ns	ns	sign
Cj1561	putative transcriptional regulator	Cj1561	0.2777	0.1494	NA	-1.28964	0.00362054	0.0239452	NA	0.0164164	ns	ns	NA	ns
Cj1562	hypothetical protein	Cj1562	0.1888	0.0922	NA	0.504717	0.00675097	0.0930265	NA	0.399017	ns	ns	NA	ns
Cj1563c	transcriptional regulator	Cj1563c	0.1896	0.1583	-0.516258	-0.0937711	0.218162	0.294137	0.00587	0.813589	ns	ns	ns	ns
Cj1564	methyl-accepting chemotaxis signal transduction protein	Cj1564	0.217	0.2786	0.583775	-1.1447	0.0259785	0.350432	0.000347	0.00402565	ns	ns	ns	sign
pflA	paralysed flagellum protein	Cj1565c	0.2757	0.2164	-0.345313	-0.210463	0.0326647	0.195238	0.0204	0.587193	ns	ns	ns	ns
nuoN	NADH dehydrogenase I subunit N	Cj1566c	0.1106	0.2284	-0.03539	-0.428643	0.212605	0.150536	0.801	0.377533	ns	ns	ns	ns
nuoM	NADH dehydrogenase I subunit M	Cj1567c	0.0044	0.2091	-1.10126	-1.09961	0.960545	0.201566	6.53e-07	0.0068329	ns	ns	sign	sign
nuoL	NADH dehydrogenase subunit L	Cj1568c	0.0329	0.0006	-0.40038	-0.247936	0.734164	0.990132	0.00456	0.512222	ns	ns	ns	ns
nuoK	NADH dehydrogenase I subunit K	Cj1569c	0.0046	0.2148	-0.36692	-0.358966	0.916402	0.15675	0.00775	0.445952	ns	ns	ns	ns
nuoJ	NADH dehydrogenase subunit J	Cj1570c	0.0747	0.4094	-0.835377	-1.18627	0.265705	0.052007	1.24e-05	0.0169013	ns	ns	sign	ns
nuoI	NADH dehydrogenase subunit I	Cj1571c	0.4009	0.6812	-0.217367	-0.552301	0.063996	0.0502516	0.0661	0.159523	ns	ns	ns	ns
nuoH	NADH dehydrogenase subunit H	Cj1572c	0.0843	0.341	-0.317122	-0.345538	0.2719	0.0419351	0.00873	0.382509	ns	ns	ns	ns
nuoG	NADH dehydrogenase subunit G	Cj1573c	0.2372	0.6515	-0.69041	-0.370817	0.155332	0.0931099	7.94e-05	0.334958	ns	ns	sign	ns
Cj1574c	hypothetical protein	Cj1574c	0.1147	0.1585	-0.7858	-1.57722	0.182555	0.247159	9.23e-06	0.000217513	ns	ns	sign	ns*
Cj1575c	hypothetical protein	Cj1575c	0.2656	0.2463	-0.413243	-0.0844922	0.00119808	0.00114802	0.0101	0.805245	ns	ns	ns	ns
nuoD	NADH dehydrogenase subunit D	Cj1576c	0.1321	0.2799	NA	-0.160064	0.0200947	0.239341	NA	0.654785	ns	ns	NA	ns
nuoC	NADH dehydrogenase subunit C	Cj1577c	0.4188	0.5458	-0.397817	-0.615748	0.0425674	0.000423802	0.00904	0.117456	ns	ns	ns	ns
nuoB	NADH dehydrogenase subunit B	Cj1578c	0.4737	0.477	-0.226505	-0.27809	0.000782978	0.00159647	0.0649	0.461517	ns	ns	ns	ns
nuoA	NADH dehydrogenase subunit A (EC:1.6.5.3)	Cj1579c	0.0975	0.0479	0.164307	0.091213	0.431412	0.812812	0.19	0.867923	ns	ns	ns	ns
Cj1580c	peptide ABC transporter ATP-binding protein	Cj1580c	0.6994	0.9741	0.039995	-0.605215	0.0140753	0.0159534	0.814	0.532628	sign	sign	ns	ns
Cj1581c	peptide ABC transporter ATP-binding protein	Cj1581c	0.1717	0.3573	-1.42915	-0.188058	0.107858	0.0126918	4.31e-07	0.877035	ns	ns	sign	ns
Cj1582c	putative peptide ABC-transport system permease protein	Cj1582c	0.2667	0.1917	-3.21793	-2.59126	0.0885337	0.0060282	3.3e-11	0.0024886	ns	ns	sign	ns*
Cj1583c	peptide ABC transporter permease	Cj1583c	0.6445	0.8817	-2.20695	-0.893305	0.01007	0.00322239	6.55e-11	0.052726	sign	sign	sign	ns
Cj1584c	peptide ABC transporter substrate-binding protein	Cj1584c	0.4595	0.8227	-0.821738	-0.232936	0.0124384	0.0105384	5.09e-05	0.542237	ns	sign	sign	ns
Cj1585c	oxidoreductase	Cj1585c	0.2419	0.4967	-1.22857	-0.607995	0.00184147	0.0610673	4.72e-07	0.128557	ns	ns	sign	ns
cgb	single domain hemoglobin	Cj1586	0.3999	0.4816	0.698913	0.819182	0.00611019	0.278595	0.00871	0.134417	ns	ns	ns	ns
Cj1587c	multidrug transporter membrane component/ATP-binding component	Cj1587c	0.3035	0.1107	0.81182	1.62067	0.102022	0.563146	0.00787	0.000580786	ns	ns	ns	sign
Cj1588c	MFS transport protein	Cj1588c	0.0958	0.0137	-0.43922	-0.542512	0.0996767	0.913357	0.0342	0.235895	ns	ns	ns	ns
Cj1589	hypothetical protein	Cj1589	0.0858	0.1933	-0.55803	-0.00633686	0.307816	0.143179	0.00623	1	ns	ns	ns	ns
infA	translation initiation factor IF-1	Cj1590	0.0674	0.2416	-0.655502	-0.55776	0.745938	0.193893	0.00108	0.169962	ns	ns	ns	ns
rpmJ	50S ribosomal protein L36	Cj1591	0.3381	0.3187	NA	-0.287253	0.0246486	0.0582713	NA	0.448644	ns	ns	NA	ns
rpsM	30S ribosomal protein S13	Cj1592	0.5994	0.7355	-0.0101075	0.142206	0.00396228	0.0207057	0.936	0.775488	sign	sign	ns	ns
rpsK	30S ribosomal protein S11	Cj1593	0.7147	1.0013	0.010385	-0.0745903	0.000883528	0.0139737	0.929	0.810152	sign	sign	ns	ns
rpsD	30S ribosomal protein S4	Cj1594	0.2769	0.59	0.0129275	-0.0365991	0.0181443	0.0461195	0.912	0.882977	ns	sign	ns	ns
rpoA	DNA-directed RNA polymerase subunit alpha	Cj1595	0.0475	0.2634	-0.030525	-0.413662	0.526291	0.35056	0.798	0.283633	ns	ns	ns	ns
rplQ	50S ribosomal protein L17	Cj1596	0.0425	0.0628	-0.66804	-0.249451	0.741043	0.497981	0.00108	0.508885	ns	ns	ns	ns
hisG	ATP phosphoribosyltransferase	Cj1597	0.263	0.2396	0.449435	0.288324	0.00690656	0.0144938	0.00326	0.523948	ns	ns	ns	ns
hisD	histidinol dehydrogenase	Cj1598	0.3932	0.5103	0.42407	-0.116371	0.0645382	0.106228	0.00501	0.733269	ns	ns	ns	ns
hisB	imidazole glycerol-phosphate dehydratase/histidinol phosphatase (EC:3.1.3.15)	Cj1599	0.2789	0.3571	0.19909	0.00572644	0.142245	0.243194	0.163	0.965373	ns	ns	ns	ns
hisH	imidazole glycerol phosphate synthase subunit HisH (EC:2.4.2.-)	Cj1600	0.292	0.4218	-0.504065	0.244543	0.116285	0.158979	0.00144	0.607396	ns	ns	ns	ns
hisA	1-(5-phosphoribosyl)-5-[(5-phosphoribosylamino)methylideneamino] imidazole-4-carboxamide isomerase (EC:5.3.1.16)	Cj1601	0.3762	0.6617	-0.052605	-0.418101	0.0335611	0.126154	0.714	0.297547	ns	ns	ns	ns
Cj1602	hypothetical protein	Cj1602	0.232	0.5072	-1.17164	-0.547436	0.0229037	0.179328	1.46e-06	0.17159	ns	ns	sign	ns
hisF	imidazole glycerol phosphate synthase subunit HisF	Cj1603	0.2987	0.5458	-0.117672	0.369981	0.0513527	0.0245958	0.42	0.406836	ns	ns	ns	ns
hisI	bifunctional phosphoribosyl-AMP cyclohydrolase/phosphoribosyl-ATP pyrophosphatase protein (EC:3.5.4.19)	Cj1604	0.1395	0.2603	-0.208753	-0.416223	0.179252	0.248181	0.12	0.300046	ns	ns	ns	ns
dapD	putative 2,3,4,5-tetrahydropyridine-2-carboxylate N-succinyltransferase (EC:2.3.1.117)	Cj1605c	0.0366	0.4026	1.43569	-0.111597	0.64635	0.261538	4.03e-09	0.740958	ns	ns	sign	ns
mrp	putative ATP/GTP-binding protein (Mrp protein homolog)	Cj1606c	0.1747	0.4259	1.61099	0.0440325	0.180871	0.146495	1.66e-08	0.972702	ns	ns	sign	ns
ispDF	2-C-methyl-D-erythritol 4-phosphate cytidylyltransferase/ 2-C-methyl-D-erythritol 2,4-cyclodiphosphate synthase	Cj1607	1.4513	1.7118	-0.358893	0.050353	0.036467	0.0416872	0.0262	0.967966	sign	sign	ns	ns
Cj1608	two-component regulator	Cj1608	1.0604	1.199	-0.731128	-1.14199	0.045767	0.128599	0.000227	0.015293	sign	ns	ns	ns
Cj1609	sulfate adenylyltransferase	Cj1609	0.6221	0.8943	-0.62849	-0.639921	0.0141809	0.0792662	0.000238	0.114047	sign	ns	ns	ns
pgpA	phosphatidylglycerophosphatase	Cj1610	0.1654	0.1932	-1.02509	-0.285389	0.049194	0.477072	7.1e-06	0.478394	ns	ns	sign	ns
rpsT	30S ribosomal protein S20	Cj1611	0.3434	0.5446	-0.0276367	-0.402062	0.0459473	0.0103954	0.834	0.312865	ns	ns	ns	ns
prfA	peptide chain release factor 1	Cj1612	0.0414	0.2012	0.299625	-0.382347	0.222718	0.0976521	0.0929	0.325086	ns	ns	ns	ns
Cj1613c	putative pyridoxamine 5'-phosphate oxidase	Cj1613c	0.2782	0.1976	4.38258	4.43865	0.144569	0.896747	6.66e-16	4.61064e-18	ns	ns	sign	sign
chuA	hemin uptake system outer membrane receptor	Cj1614	1.1887	0.83	7.07921	11.9446	0.00368043	0.109424	0	7.42424e-49	sign	ns	sign	sign
chuB	hemin uptake system permease	Cj1615	4.0384	3.1355	7.07717	5.79946	1.44391e-05	0.00737428	1.22e-14	6.73955e-23	sign	sign	sign	sign
chuC	hemin uptake system ATP-binding protein	Cj1616	2.6047	2.0192	7.98957	7.9683	0.000112342	0.00414666	4.44e-16	1.17061e-24	sign	sign	sign	sign
chuD	hemin uptake system substrate-binding protein	Cj1617	0.8044	0.6328	8.07583	8.05083	0.0235087	0.184342	5.55e-16	4.32378e-29	sign	ns	sign	sign
Cj1618c	radical SAM domain-containing protein	Cj1618c	0.0543	0.1102	0.307703	-0.465461	0.435239	0.464484	0.0465	0.571341	ns	ns	ns	ns
kgtP	alpha-ketoglutarate permease	Cj1619	0.0642	0.0309	-0.981715	-0.389216	0.408832	0.996003	2.67e-06	0.314633	ns	ns	sign	ns
mutY	A/G-specific adenine glycosylase (EC:3.2.2.-)	Cj1620c	0.1469	0.0308	-1.21649	0.592064	0.185956	0.765666	NA	0.241023	ns	ns	NA	ns
Cj1621	hypothetical protein	Cj1621	0.2551	0.0567	-0.55531	-3.06288	0.220635	0.803674	0.000372	5.77827e-12	ns	ns	ns	ns*
ribD	riboflavin-specific deaminase/reductase (EC:3.5.4.-)	Cj1622	0.0978	0.4485	0.230745	-0.0130667	0.657271	0.0793412	0.192	0.954513	ns	ns	ns	ns
Cj1623	hypothetical protein	Cj1623	0.2527	0.0713	0.54158	-0.618658	0.042291	0.66301	0.00662	0.339017	ns	ns	ns	ns
sdaA	L-serine dehydratase	Cj1624c	0.137	0.1591	-1.25469	-0.263892	0.2797	0.247197	1.81e-08	0.481222	ns	ns	sign	ns
sdaC	amino acid transporter	Cj1625c	0.1338	0.1926	-1.14994	-0.376046	0.235507	0.275213	2.47e-08	0.327576	ns	ns	sign	ns
Cj1626c	hypothetical protein	Cj1626c	0.0822	0.1074	-0.167615	-0.00385358	0.267968	0.304187	0.215	0.947149	ns	ns	ns	ns
Cj1627c	hypothetical protein	Cj1627c	0.4358	0.5594	0.31837	0.108519	0.000594279	0.093415	0.0436	0.874835	ns	ns	ns	ns
exbB2	putative exbB/tolQ family transport protein	Cj1628	1.5464	1.3756	4.74228	6.09145	0.00505395	0.0324026	1.83e-11	2.30138e-22	sign	sign	sign	sign
exbD2	putative exbD/tolR family transport protein	Cj1629	1.6432	1.5551	2.3869	33.733	0.00590699	0.0424227	1.91e-09	1.74455e-07	sign	sign	sign	sign
tonB2	TonB transport protein	Cj1630	0.4054	0.2558	1.76772	7.39869	0.0617666	0.265832	4.54e-06	1.77582e-27	ns	ns	sign	sign
Cj1631c	hypothetical protein	Cj1631c	0.422	0.4537	-0.35836	-2.18296	0.184463	0.0459017	0.0156	7.31524e-06	ns	ns	ns	ns*
Cj1632c	hypothetical protein	Cj1632c	0.4674	0.3548	-0.47624	0	0.17432	0.389029	0.0133	1	ns	ns	ns	ns
Cj1633	ATP-binding protein	Cj1633	0.3209	0.4507	-0.0234633	-0.422925	0.0104862	0.0697332	0.874	0.304592	ns	ns	ns	ns
aroC	chorismate synthase	Cj1634c	0.2925	0.2421	5.26372	0.204748	0.00242551	0.18301	8.88e-15	0.670692	ns	ns	sign	ns
rnc	ribonuclease III	Cj1635c	0.0264	0.0023	-0.395167	-0.639503	0.728906	0.943407	0.0363	0.11475	ns	ns	ns	ns
rnhA	ribonuclease H	Cj1636c	0.036	0.1362	-0.43353	-0.44688	0.51199	0.36885	0.0163	0.265064	ns	ns	ns	ns
Cj1637c	hypothetical protein	Cj1637c	0.0017	0.2727	0.285517	-0.249524	0.975736	0.276817	0.0821	0.852178	ns	ns	ns	ns
dnaG	DNA primase	Cj1638	0.2067	0.4069	0.623093	-0.261928	0.153606	0.00596312	0.0038	0.508371	ns	ns	ns	ns
Cj1639	NifU protein	Cj1639	0.1116	0.1492	-0.207065	0.420583	0.419552	0.319464	0.104	0.341811	ns	ns	ns	ns
Cj1640	hypothetical protein	Cj1640	0.1206	0.0568	-0.46848	-0.457479	0.240462	0.894344	0.00572	0.27909	ns	ns	ns	ns
murE	UDP-N-acetylmuramoylalanyl-D-glutamate--2,6-diaminopimelate ligase (EC:6.3.2.13)	Cj1641	0.3281	0.5436	2.12783	-0.0681227	0.0237409	0.111709	2.47e-10	0.826521	ns	ns	sign	ns
Cj1642	hypothetical protein	Cj1642	0.2312	0.1925	-0.279015	-0.383435	0.0637722	0.14626	0.0407	0.345183	ns	ns	ns	ns
Cj1643	hypothetical protein	Cj1643	0.0266	0.2102	-0.736892	-0.102502	0.706157	0.208496	2.49e-05	0.761456	ns	ns	sign	ns
ispA	geranyltranstransferase	Cj1644	0.0419	0.274	-0.985337	-0.1675	0.456401	0.164601	1.94e-06	0.644435	ns	ns	sign	ns
tkt	transketolase	Cj1645	0.0657	0.4918	-1.18834	-0.349851	0.546999	0.230675	4.79e-07	0.362357	ns	ns	sign	ns
iamB	ABC transporter permease	Cj1646	0.6972	0.7342	-0.574347	-0.606666	0.156478	0.0262478	0.0066	0.16163	ns	sign	ns	ns
iamA	ABC transporter ATP-binding protein	Cj1647	0.2641	0.1531	-0.40316	-0.475986	0.0118927	0.017864	NA	0.333206	ns	ns	NA	ns
Cj1648	ABC transporter substrate-binding protein	Cj1648	0.1572	0.0802	-0.47549	-0.323359	0.166093	0.233245	0.0045	0.423662	ns	ns	ns	ns
Cj1649	lipoprotein	Cj1649	0.2055	0.3977	-1.02565	-28.5784	0.0239532	0.0945845	6.89e-06	0.4	ns	ns	sign	ns
Cj1650	hypothetical protein	Cj1650	1.6519	1.5135	-0.54595	-3.85554	0.000725241	0.0411858	0.000705	6.53054e-12	sign	sign	ns	ns*
map	methionine aminopeptidase	Cj1651c	0.1145	0.2332	-0.540533	0.113827	0.201886	0.311303	0.00072	0.844591	ns	ns	ns	ns
murI	glutamate racemase	Cj1652c	0.2411	0.2159	-0.31306	-0.00804888	0.111789	0.128776	0.0337	0.941248	ns	ns	ns	ns
Cj1653c	lipoprotein	Cj1653c	0.1207	0.0135	-0.522055	-0.172562	0.21677	0.875479	0.00525	0.636044	ns	ns	ns	ns
nhaA	Na(+)/H(+) antiporter	Cj1654c	0.3351	0.3395	-0.55389	-0.502938	0.0427313	0.0828772	0.000673	0.208133	ns	ns	ns	ns
nhaA1	Na(+)/H(+) antiporter	Cj1655c	0.1935	0.3076	0.0138975	0.460184	0.154618	0.181746	0.911	0.348773	ns	ns	ns	ns
Cj1656c	hypothetical protein	Cj1656c	0.1637	0.3242	-1.31296	-1.02007	0.578368	0.327342	3.48e-08	0.0350358	ns	ns	sign	ns
Cj1658	iron permease	Cj1658	0.9547	0.9832	5.52522	4.98981	0.000465827	0.0242447	1.73e-13	3.08457e-21	sign	sign	sign	sign
p19	hypothetical protein	Cj1659	0.3686	0.4126	7.27596	5.13898	0.00651607	0.019717	1.11e-16	3.37786e-22	ns	ns	sign	sign
Cj1660	integral membrane protein	Cj1660	0.7478	0.6615	0.143083	3.16797	2.7147e-05	0.0913686	0.294	6.47256e-10	sign	ns	ns	sign
Cj1661	ABC transporter permease	Cj1661	0.6113	0.6259	4.26869	3.81973	0.0035845	0.0125187	7.75e-11	8.85666e-14	sign	sign	sign	sign
Cj1662	integral membrane protein	Cj1662	0.6229	0.6547	3.75801	3.83777	0.000849955	0.0567689	4.8e-09	7.30962e-12	sign	ns	sign	sign
Cj1663	ABC transporter ATP-binding protein	Cj1663	0.2144	0.0413	4.91053	3.48473	0.165724	0.81724	3.27e-13	2.11696e-12	ns	ns	sign	sign
Cj1664	thiredoxin	Cj1664	0.3824	0.2596	1.83802	3.09877	0.0376042	0.118897	1.33e-05	6.05563e-10	ns	ns	sign	sign
Cj1665	lipoprotein thiredoxin	Cj1665	0.2873	0.3612	1.42744	0.65589	0.0307252	0.0142617	1.22e-06	0.165942	ns	ns	sign	ns
Cj1666c	hypothetical protein	Cj1666c	0.2312	0.1728	0.102703	0.083778	0.0289365	0.0806053	0.535	0.888962	ns	ns	ns	ns
Cj1667c	RepA protein homolog	Cj1667c	0.3909	0.4856	NA	0	0.0391458	0.0176155	NA	1	ns	ns	NA	ns
Cj1668c	hypothetical protein	Cj1668c	0.0447	0.3583	0.82322	-2.43416	0.600327	0.396464	0.000105	4.59284e-05	ns	ns	ns	ns*
Cj1669c	DNA ligase	Cj1669c	0.1788	0.3344	-1.11041	-0.598777	0.0554811	0.0541981	4.84e-05	0.218453	ns	ns	sign	ns
cgpA	hypothetical protein	Cj1670c	0.0997	0.1959	-0.843113	-1.00422	0.263764	0.370498	0.00011	0.0387603	ns	ns	ns	ns
Cj1671c	hypothetical protein	Cj1671c	0.1268	0.2467	-0.255813	-0.699292	0.122486	0.120755	0.0835	0.163288	ns	ns	ns	ns
eno	phosphopyruvate hydratase	Cj1672c	0.5465	0.6909	0.10489	0.0727118	0.0125671	0.00889163	0.359	0.906264	ns	sign	ns	ns
recA	recombinase A	Cj1673c	0.9113	1.1092	0.2371	-0.12042	0.014477	0.0163815	0.0685	0.726778	sign	sign	ns	ns
Cj1674	hypothetical protein	Cj1674	0.2365	0.4136	-0.238985	-0.412315	0.0699585	0.0292209	0.0797	0.299978	ns	ns	ns	ns
fliQ	flagellar biosynthesis protein FliQ	Cj1675	0.0196	0.3219	-0.260387	1.34845	0.817007	0.0722216	0.117	0.0101586	ns	ns	ns	ns
murB	UDP-N-acetylenolpyruvoylglucosamine reductase	Cj1676	0.1042	0.1791	-1.26012	-0.580075	0.739746	0.447228	NA	0.166429	ns	ns	NA	ns
Cj1677	lipoprotein	Cj1677	0.7343	0.681	0.596867	-0.574554	0.000882285	0.000351172	0.0245	0.238078	sign	sign	ns	ns
Cj1678	lipoprotein	Cj1678	NA	NA	0.100703	0.341661	NA	NA	0.424	0.447201	NA	NA	ns	ns
Cj1679	hypothetical protein	Cj1679	0.0482	0.0553	0.395823	0.547927	0.481018	0.425803	0.00573	0.218386	ns	ns	ns	ns
Cj1680c	hypothetical protein	Cj1680c	0.1488	0.1714	-0.860485	-2.63584	0.15414	0.506357	0.00021	0.000591096	ns	ns	ns	ns*
cysQ	CysQ protein homolog	Cj1681c	0.0124	0.2048	-0.230535	-0.502175	0.867199	0.484592	0.0598	0.206061	ns	ns	ns	ns
gltA	citrate synthase	Cj1682c	0.3901	0.5615	-0.27623	-0.904572	0.0168064	0.00729552	0.0314	0.0224765	ns	ns	ns	ns
Cj1684c	transmembrane transport protein	Cj1684c	0.3845	0.8617	-0.986683	-0.0412967	0.108167	0.035562	2.31e-06	0.876306	ns	sign	sign	ns
bioB	biotin synthase	Cj1685c	0.456	0.2026	-0.11532	-0.655961	0.00476289	0.222625	0.468	0.102072	ns	ns	ns	ns
topA	DNA topoisomerase I	Cj1686c	0.4596	0.3323	0.099735	-0.133994	0.0164298	0.0382757	0.504	0.70189	ns	ns	ns	ns
Cj1687	efflux protein	Cj1687	0.1832	0.0106	-0.08556	-0.621612	0.0729681	0.984205	0.604	0.136504	ns	ns	ns	ns
secY	preprotein translocase subunit SecY	Cj1688c	0.3012	0.0234	0.783105	-0.431766	0.0223637	0.922639	1.06e-05	0.266633	ns	ns	sign	ns
rplO	50S ribosomal protein L15	Cj1689c	0.6153	0.9468	0.736193	-0.517256	0.000888747	0.0661721	5.41e-05	0.184564	sign	ns	sign	ns
rpsE	30S ribosomal protein S5	Cj1690c	0.6346	1.0151	0.561882	-0.121542	0.00449304	0.0564599	0.00136	0.722873	sign	ns	ns	ns
rplR	50S ribosomal protein L18	Cj1691c	0.905	1.2361	0.921482	0.0519549	0.000305643	0.0353298	1.13e-06	0.946665	sign	sign	sign	ns
rplF	50S ribosomal protein L6	Cj1692c	0.9891	1.0188	0.91489	-0.452911	0.000475114	0.000656403	1.61e-06	0.242841	sign	sign	sign	ns
rpsH	30S ribosomal protein S8	Cj1693c	0.7641	0.948	0.693105	0.218817	0.00245218	0.0265418	5.34e-05	0.64218	sign	sign	sign	ns
rpsN	30S ribosomal protein S14	Cj1694c	0.6951	0.8856	1.14529	-0.0320611	0.00603923	0.0336214	4.36e-07	0.894065	sign	sign	sign	ns
rplE	50S ribosomal protein L5	Cj1695c	0.8088	1.1171	0.888668	-0.212686	0.00352997	0.0229652	7.39e-07	0.563271	sign	sign	sign	ns
rplX	50S ribosomal protein L24	Cj1696c	1.9123	1.9611	0.468458	0.0489709	7.49331e-05	0.0033111	0.00123	0.95234	sign	sign	ns	ns
rplN	50S ribosomal protein L14	Cj1697c	1.8468	1.9716	0.810355	0.11144	6.54508e-05	0.00248414	0.000188	0.832951	sign	sign	ns	ns
rpsQ	30S ribosomal protein S17	Cj1698c	1.108	1.3726	0.857023	0.162821	0.000651957	0.0268787	3.69e-06	0.739806	sign	sign	sign	ns
rpmC	50S ribosomal protein L29	Cj1699c	1.5873	1.6701	0.617718	-0.352388	2.44184e-05	0.00257314	0.000174	0.367252	sign	sign	ns	ns
rplP	50S ribosomal protein L16	Cj1700c	1.5112	1.6874	0.421457	0.165182	0.000510571	0.00396619	0.0068	0.732792	sign	sign	ns	ns
rpsC	30S ribosomal protein S3	Cj1701c	1.3209	1.4888	1.67378	0.210491	0.000753226	0.00447758	2.06e-09	0.652463	sign	sign	sign	ns
rplV	50S ribosomal protein L22	Cj1702c	1.4204	1.6171	-0.07637	0.158063	0.0010024	0.00792955	0.544	0.74605	sign	sign	ns	ns
rpsS	30S ribosomal protein S19	Cj1703c	1.2534	1.5086	0.211553	-0.183935	0.000824966	0.0149199	0.115	0.612825	sign	sign	ns	ns
rplB	50S ribosomal protein L2	Cj1704c	0.7625	0.9058	1.39886	0.00431473	0.00275068	0.0186212	3.61e-08	0.962488	sign	sign	sign	ns
rplW	50S ribosomal protein L23	Cj1705c	1.5808	1.5937	0.47652	-0.126556	0.000316699	0.00199263	0.00176	0.71477	sign	sign	ns	ns
rplD	50S ribosomal protein L4	Cj1706c	1.3478	1.4373	0.708557	-0.0795938	0.000295617	0.000484732	0.000103	0.801855	sign	sign	ns	ns
rplC	50S ribosomal protein L3	Cj1707c	1.4309	1.4925	0.939617	-0.0789502	0.000347206	0.00247122	4.85e-07	0.801903	sign	sign	sign	ns
rpsJ	30S ribosomal protein S10	Cj1708c	1.6651	1.7729	0.366613	-0.177501	0.000189918	0.00145832	0.0111	0.622763	sign	sign	ns	ns
Cj1709c	ribosomal pseudouridine synthase	Cj1709c	0.8493	0.5855	-0.151613	0.677414	0.000122207	0.089087	0.265	0.125917	sign	ns	ns	ns
Cj1710c	metallo-beta-lactamase family protein	Cj1710c	0.3072	0.595	1.56577	0.609746	0.0014646	0.169936	6.56e-08	0.163594	ns	ns	sign	ns
ksgA	dimethyladenosine transferase	Cj1711c	0.6082	1.1349	2.07426	-0.486114	0.0344979	0.0419669	3.74e-11	0.265921	sign	sign	sign	ns
Cj1712	hypothetical protein	Cj1712	0.8806	1.0922	0.188385	-0.29727	0.00191839	0.0637519	0.427	0.565474	ns	sign	ns	ns
Cj1713	ribosomal RNA large subunit methyltransferase N	Cj1713	0.3863	0.044	-0.803852	-0.056843	0.00247846	0.760956	0.000202	0.86461	ns	ns	ns	ns
Cj1714	hypothetical protein	Cj1714	0.2379	0.0702	NA	-1.13232	0.0543771	0.699181	NA	0.141841	ns	ns	NA	ns
Cj1715	acetyltransferase	Cj1715	0.7677	0.5953	-0.19217	0.0642906	0.00376718	0.00551194	0.232	0.94339	sign	sign	ns	ns
leuD	isopropylmalate isomerase small subunit	Cj1716c	0.1928	0.1418	-0.978535	-0.813501	0.377873	0.626201	6.31e-05	0.360066	ns	ns	sign	ns
leuC	isopropylmalate isomerase large subunit	Cj1717c	0.1073	0.0311	-0.59028	-0.0418493	0.460327	0.825805	0.00117	0.88072	ns	ns	ns	ns
leuB	3-isopropylmalate dehydrogenase	Cj1718c	0.1189	0.0049	-1.24077	-0.218588	0.503653	0.893411	5.78e-06	0.559728	ns	ns	sign	ns
leuA	2-isopropylmalate synthase	Cj1719c	0.0398	0.1271	0.291553	-0.396755	0.836203	0.636987	0.0537	0.311087	ns	ns	ns	ns
Cj1720	hypothetical protein	Cj1720	0.0614	0.0949	-0.208677	-0.448249	0.579817	0.644736	0.127	0.255382	ns	ns	ns	ns
Cj1721c	outer membrane protein	Cj1721c	0.395	0.6829	0.27086	1.15329	0.0981896	0.0329112	0.0618	0.0111285	ns	sign	ns	ns
Cj1722c	hypothetical protein	Cj1722c	0.3135	0.6436	NA	29.8996	0.108525	0.0388548	NA	0.327041	ns	sign	NA	ns
Cj1723c	putative periplasmic protein	Cj1723c	0.2503	0.6374	-0.318405	0.285711	0.138502	0.0151088	0.0781	0.563963	ns	sign	ns	ns
Cj1724c	7-cyano-7-deazaguanine reductase	Cj1724c	0.0152	0.1651	-0.386767	-0.267317	0.83006	0.313372	0.0151	0.539231	ns	ns	ns	ns
Cj1725	hypothetical protein	Cj1725	0.618	0.7552	1.25425	1.29379	0.00578704	0.0100515	1.43e-08	0.00314453	sign	sign	sign	sign
metA	homoserine O-succinyltransferase	Cj1726c	0.1177	0.0213	1.22431	0.758983	0.206912	0.852075	8.02e-06	0.0890483	ns	ns	sign	ns
metB	putative O-acetylhomoserine (thiol)-lyase (EC:2.5.1.49)	Cj1727c	0.0608	0.1	1.77779	0.555193	0.456554	0.443894	5.03e-09	0.23067	ns	ns	sign	ns
Cj1728c	small hydrophobic protein	Cj1728c	0.1732	0.1715	1.64819	0	0.375736	0.731179	NA	1	ns	ns	NA	ns
flgE	flagellar hook protein FlgE	Cj1729c	1.538	1.6983	-1.00855	-2.37581	0.00429344	0.0596292	5.15e-07	5.32244e-09	sign	ns	sign	sign
ruvC	Holliday junction resolvase	Cj1731c	0.0689	0.0502	-0.915075	0.317918	0.411691	0.924939	0.000145	0.557742	ns	ns	ns	ns
1 log2(FC) of NE and Epi are expressed as the ration between the untreated control and NE or Epi treated conditions.
2 All data of log2(FC), p value and Sign/NS taken from the supplementary file "pone.0079475.s008" of Butcher's paper. Palyada's paper is the paper of Palyada et al. 2004. Butcher's paper is the paper of Butcher et al. 2013.
3 Significant genes are 1.5 fold differentially expressed with a p <0.05.
