# Supplementary material for: Transcriptomic analysis of Campylobacter jejuni NCTC 11168 in response to epinephrine and norepinephrine
Source: Front Microbiol. 2015 May 18;6:452. doi: 10.3389/fmicb.2015.00452 (PMC4435418; doi:10.3389/fmicb.2015.00452)
Supplement: Supplementary file 3 [file Table_3.XLS]

## Sheet: Sheet1
Table S3. Genes which are differentially expressed in response to norepinephrine.
Differentially expressed gene common between NE and Epi is shown in boldface.
GeneID	Locus Tag	Gene Symebol	Description	p values	Fold change
904379	Cj0042	flgD	flagellar basal body rod modification protein	0.0487188	4.80235
905766	Cj1479c	rpsI	30S ribosomal protein S9	0.0133875	4.65769
905751	Cj1463	flgJ	hypothetical protein	0.0499953	4.58247
905971	Cj1697c	rplN	50S ribosomal protein L14	0.00248414	3.9221
905970	Cj1696c	rplX	50S ribosomal protein L24	0.0033111	3.89353
905650	Cj1357c	nrfA	cytochrome C	0.0283919	3.71867
905982	Cj1708c	rpsJ	30S ribosomal protein S10	0.00145832	3.41731
905874	Cj1607	ispDF	2-C-methyl-D-erythritol 4-phosphate cytidylyltransferase/ 2-C-methyl-D-erythritol 2,4-cyclodiphosphate synthase	0.0416872	3.27565
905767	Cj1480c	rplM	50S ribosomal protein L13	0.021018	3.27417
905974	Cj1700c	rplP	50S ribosomal protein L16	0.00396619	3.22075
905973	Cj1699c	rpmC	50S ribosomal protein L29	0.00257314	3.18226
905976	Cj1702c	rplV	50S ribosomal protein L22	0.00792955	3.0675
905979	Cj1705c	rplW	50S ribosomal protein L23	0.00199263	3.01816
905178	Cj0887c	flgL	flagellar hook-associated protein FlgL	0.041082	2.99392
905923	Cj1650	Cj1650	hypothetical protein	0.0411858	2.85497
905977	Cj1703c	rpsS	30S ribosomal protein S19	0.0149199	2.84539
905462	Cj1172c	Cj1172c	hypothetical protein	0.0204079	2.82004
905981	Cj1707c	rplC	50S ribosomal protein L3	0.00247122	2.81375
905975	Cj1701c	rpsC	30S ribosomal protein S3	0.00447758	2.8065
905980	Cj1706c	rplD	50S ribosomal protein L4	0.000484732	2.70815
904657	Cj0333c	fdxA	ferredoxin	0.00574533	2.6661
904352	Cj0015c	Cj0015c	hypothetical protein	0.0149017	2.61959
905972	Cj1698c	rpsQ	30S ribosomal protein S17	0.0268787	2.58928
905102	Cj0799c	ruvA	Holliday junction DNA helicase RuvA	0.00303735	2.54863
905546	Cj1255	Cj1255	isomerase	0.0341981	2.54281
905461	Cj1171c	ppi	peptidyl-prolyl cis-trans isomerase	0.0304932	2.41595
905965	Cj1691c	rplR	50S ribosomal protein L18	0.0353298	2.35557
904812	Cj0485	Cj0485	short chain dehydrogenase	0.0410681	2.34042
905651	Cj1358c	nrfH	cytochrome C	0.0280752	2.2254
905649	Cj1356c	Cj1356c	integral membrane protein	0.00911556	2.21173
905680	Cj1387c	Cj1387c	hypothetical protein	0.0463524	2.1756
905101	Cj0795c	murF	UDP-N-acetylmuramoyl-tripeptide D-alanyl-D-alanine ligase	0.0170863	2.1731
904374	Cj0039c	typA	GTP-binding protein TypA	0.037814	2.17077
905969	Cj1695c	rplE	50S ribosomal protein L5	0.0229652	2.16915
905460	Cj1170c	omp50	outer membrane protein	0.00382093	2.16836
905948	Cj1673c	recA	recombinase A	0.0163815	2.15725
904897	Cj0572	ribA	bifunctional 3,4-dihydroxy-2-butanone 4-phosphate synthase/GTP cyclohydrolase II protein (EC:3.5.4.25)	0.00924699	2.14385
904898	Cj0573	Cj0573	putative GatB/Yqey family protein	0.00299441	2.10191
904890	Cj0567	Cj0567	hypothetical protein	0.00283021	2.06328
904820	Cj0640c	aspS	aspartyl-tRNA synthetase	0.0273801	2.04822
905103	Cj0800c	Cj0800c	ATPase	0.0118308	2.04054
905966	Cj1692c	rplF	50S ribosomal protein L6	0.000656403	2.02621
904998	Cj0680c	uvrB	excinuclease ABC subunit B	0.0361397	2.00986
905862	Cj1593	rpsK	30S ribosomal protein S11	0.0139737	2.00175
904459	Cj0125c	Cj0125c	hypothetical protein	0.00345752	1.97129
904330	Cj0012c	rrc	non-heme iron protein	0.00127146	1.96522
904569	Cj0243c	Cj0243c	hypothetical protein	0.00387112	1.93991
905967	Cj1693c	rpsH	30S ribosomal protein S8	0.0265418	1.92919
905978	Cj1704c	rplB	50S ribosomal protein L2	0.0186212	1.87359
905459	Cj1169c	Cj1169c	hypothetical protein	0.0104367	1.8707
905968	Cj1694c	rpsN	30S ribosomal protein S14	0.0336214	1.84758
905853	Cj1583c	Cj1583c	peptide ABC transporter permease	0.00322239	1.84251
905007	Cj0688	pta	phosphate acetyltransferase	0.0416298	1.82504
905799	Cj1508c	fdhD	formate dehydrogenase accessory protein	0.0181093	1.82249
905317	Cj1025c	Cj1025c	hypothetical protein	0.0489042	1.80265
905854	Cj1584c	Cj1584c	peptide ABC transporter substrate-binding protein	0.0105384	1.76868
905128	Cj0798c	ddl	D-alanyl-alanine synthetase A	0.0438385	1.76644
905776	Cj1489c	ccoO	cbb3-type cytochrome c oxidase subunit II	0.0415453	1.73957
905643	Cj1351	pldA	phospholipase A	0.000833383	1.73506
904839	Cj0510c	Cj0510c	hypothetical protein	0.000704036	1.72959
904899	Cj0574	ilvI	acetolactate synthase 3 catalytic subunit	0.0205341	1.71604
905441	Cj1151c	hldD	ADP-glyceromanno-heptose 6-epimerase	0.00808354	1.71083
905777	Cj1490c	ccoN	cbb3-type cytochrome c oxidase subunit I	0.00586829	1.71045
905475	Cj1185c	petB	ubiquinol-cytochrome C reductase cytochrome B subunit	0.0489841	1.69789
905505	Cj1215	Cj1215	peptidase M23 family protein	0.048591	1.69414
905446	Cj1156	rho	transcription termination factor Rho	0.0229638	1.6774
905775	Cj1488c	ccoQ	cb-type cytochrome c oxidase subunit IV (EC:1.9.3.1)	0.0134245	1.66528
905825	Cj1592	rpsM	30S ribosomal protein S13	0.0207057	1.66499
905557	Cj1266c	hydB	Ni/Fe-hydrogenase large subunit	0.0369217	1.66264
905124	Cj0820c	fliP	flagellar biosynthesis protein FliP	0.0171757	1.65557
905324	Cj1032	cmeE	mutlidrug efflux system membrane fusion protein	0.00333556	1.63261
905529	Cj1238	pdxJ	pyridoxal phosphate biosynthetic protein	0.000140088	1.63108
905947	Cj1672c	eno	phosphopyruvate hydratase	0.00889163	1.6143
904952	Cj0206	thrS	threonyl-tRNA synthetase	0.00562111	1.61147
905157	Cj0858c	murA	UDP-N-acetylglucosamine 1-carboxyvinyltransferase	0.00093553	1.60711
905386	Cj1095	Cj1095	apolipoprotein N-acyltransferase	0.00249442	1.60632
905998	Cj1721c	Cj1721c	outer membrane protein	0.0329112	1.60541
905346	Cj1054c	murC	UDP-N-acetylmuramate--L-alanine ligase	0.0163751	1.59904
905482	Cj1192	dctA	C4-dicarboxylate transport protein	0.0416206	1.58489
904573	Cj0247c	Cj0247c	hypothetical protein	0.0344901	1.57715
905743	Cj1455	prfB	peptide chain release factor 2	0.0127628	1.56922
905999	Cj1722c	Cj1722c	hypothetical protein	0.0388548	1.56223
904441	Cj0864	Cj0864	hypothetical protein	0.00969284	1.55644
906000	Cj1723c	Cj1723c	putative periplasmic protein	0.0151088	1.55553
904969	Cj0639c	adk	adenylate kinase	0.0154437	1.55092
905457	Cj1167	ldh	L-lactate dehydrogenase	0.0138654	1.54595
905583	Cj1291c	accB	biotin carboxyl carrier protein of acetyl-CoA carboxylase	0.0249099	1.54484
904627	Cj0303c	modA	molybdate-binding lipoprotein	0.0288101	1.54475
904900	Cj0575	ilvH	acetolactate synthase 3 regulatory subunit	0.0430083	1.53725
904760	Cj0435	fabG	3-ketoacyl-ACP reductase	0.034546	1.53494
904535	Cj0193c	tig	trigger factor	0.0131631	1.52948
904682	Cj0358	Cj0358	cytochrome C551 peroxidase	0.0339053	1.51157
904527	Cj0184c	Cj0184c	putative serine/threonine protein phosphatase	0.0251523	1.50983
905585	Cj1293	pseB	UDP-GlcNAc-specific C4,6 dehydratase/C5 epimerase	0.0128193	1.50681
905863	Cj1594	rpsD	30S ribosomal protein S4	0.0461195	1.50523
905438	Cj1148	waaF	heptosyltransferase II	0.00496782	1.50299
904511	Cj0173c	cfbpC	iron-uptake ABC transporter ATP-binding protein	0.0013135	-1.50006
904369	Cj0030	Cj0030	hypothetical protein	0.00872031	-1.50715
905992	Cj1715	Cj1715	acetyltransferase	0.00551194	-1.5108
905223	Cj0925	rpiB	ribose 5-phosphate isomerase	0.0434704	-1.51284
905541	Cj1250	purD	phosphoribosylamine--glycine ligase	0.00497761	-1.5148
904428	Cj0099	birA	biotin--protein ligase	0.00346097	-1.51951
905092	Cj0786	Cj0786	hypothetical protein	0.0393491	-1.51986
905046	Cj0728	Cj0728	hypothetical protein	0.00250416	-1.52093
905543	Cj1252	Cj1252	hypothetical protein	0.00263138	-1.52172
905625	Cj1333	pseD	motility accessory factor PseD	0.00011262	-1.5235
904703	Cj0380c	Cj0380c	hypothetical protein	0.0407538	-1.52524
905596	Cj1304	acpP3	acyl carrier protein	0.0248382	-1.53428
905469	Cj1179c	fliR	flagellar biosynthesis protein FliR	0.00333681	-1.53756
904964	Cj0634	dprA	DNA processing protein A	0.00823804	-1.54316
905933	Cj1661	Cj1661	ABC transporter permease	0.0125187	-1.5432
905620	Cj1328	neuC2	UDP-N-acetylglucosamine 2-epimerase	7.28e-05	-1.54653
905400	Cj1109	aat	leucyl/phenylalanyl-tRNA--protein transferase	0.0336091	-1.55553
904833	Cj0504c	Cj0504c	oxidoreductase	0.0288689	-1.56013
904583	Cj0257	dgkA	diacylglycerol kinase	0.0449718	-1.56431
904521	Cj0166	miaA	tRNA delta(2)-isopentenylpyrophosphate transferase	0.0184622	-1.56559
904442	Cj0111	Cj0111	hypothetical protein	0.00313448	-1.56729
905761	Cj1474c	ctsD	type II protein secretion system D protein	0.0363499	-1.5728
904548	Cj0204	Cj0204	oligopeptide transporter	0.00796701	-1.57447
905627	Cj1335	maf4	motility accessory factor	0.001199	-1.58424
905619	Cj1327	neuB2	N-acetylneuraminic acid synthetase	0.00213558	-1.58427
905597	Cj1305c	Cj1305c	hypothetical protein	0.0327167	-1.5977
905952	Cj1677	Cj1677	lipoprotein	0.000351172	-1.60321
904976	Cj0649	Cj0649	OstA family protein	0.0436798	-1.61331
905725	Cj1436c	Cj1436c	aminotransferase	0.00598799	-1.62192
904977	Cj0650	engB	ribosome biogenesis GTP-binding protein YsxC	0.0441112	-1.62857
904792	Cj0469	Cj0469	amino acid ABC transporter ATP-binding protein	0.00733233	-1.63235
905451	Cj1161c	Cj1161c	cation-transporting ATPase	0.00246194	-1.64006
905266	Cj0975	Cj0975	outer-membrane protein	0.023631	-1.64016
905040	Cj0722c	Cj0722c	DNA methylase	0.0234925	-1.64784
905063	Cj0748	Cj0748	hypothetical protein	0.0139884	-1.65238
904563	Cj0236c	Cj0236c	integral membrane protein	0.0378621	-1.65255
905919	Cj1646	iamB	ABC transporter permease	0.0262478	-1.66343
904923	Cj0598	Cj0598	hypothetical protein	0.048159	-1.66688
905202	Cj1725	Cj1725	hypothetical protein	0.0100515	-1.68788
904513	Cj0175c	cfbpA	iron-uptake ABC transporter substrate-binding protein	0.0490467	-1.68996
904560	Cj0233c	pyrE	orotate phosphoribosyltransferase	0.0330503	-1.69293
904617	Cj0293	surE	stationary phase survival protein SurE	0.000658756	-1.70871
905156	Cj0856	lepP	signal peptidase I	0.0127495	-1.71632
905237	Cj0934c	Cj0934c	sodium:amino-acid symporter family protein	0.0121977	-1.73048
905155	Cj0855	folD	methylenetetrahydrofolate dehydrogenase/methenyltetrahydrofolate cyclohydrolase	0.0222565	-1.74077
904894	Cj0571	Cj0571	transcriptional regulator	0.0174386	-1.74895
905448	Cj1158c	Cj1158c	hypothetical protein	0.00581098	-1.76946
904978	Cj0651	Cj0651	integral membrane protein	0.0380109	-1.77087
904702	Cj0379c	Cj0379c	sulfite oxidase subunit YedY	0.0346192	-1.79121
905501	Cj1211	Cj1211	competence family protein	0.0138006	-1.79763
905958	Cj1684c	Cj1684c	transmembrane transport protein	0.035562	-1.8172
905724	Cj1435c	Cj1435c	phosphatase	0.0109817	-1.81963
904729	Cj0405	aroE	shikimate 5-dehydrogenase	0.0328015	-1.82615
904477	Cj0713	trmD	tRNA (guanine-N1)-methyltransferase	0.0289458	-1.83387
905273	Cj0982c	cjaA	amino acid transporter substrate-binding protein	0.00375032	-1.85842
905542	Cj1251	Cj1251	hypothetical protein	0.00576911	-1.86717
904789	Cj0466	nssR	transcriptional regulator	0.0359313	-1.89735
905577	Cj1285c	Cj1285c	hypothetical protein	0.00291666	-1.89964
905236	Cj0940c	glnP	glutamine transporter permease	0.039105	-1.8998
904647	Cj0323	Cj0323	hypothetical protein	0.0320504	-1.9275
904993	Cj0672	Cj0672	putative periplasmic protein	0.00140892	-1.96177
905850	Cj1580c	Cj1580c	peptide ABC transporter ATP-binding protein	0.0159534	-1.96448
905930	Cj1658	Cj1658	iron permease	0.0242447	-1.97686
905450	Cj1160c	Cj1160c	hypothetical protein	0.00832638	-1.99824
904592	Cj0267c	Cj0267c	integral membrane protein	0.000796634	-2.03101
904512	Cj0174c	cfbpB	iron-uptake ABC transporter permease	0.0255528	-2.10465
905802	Cj1514c	Cj1514c	hypothetical protein	0.00276365	-2.1406
905985	Cj1711c	ksgA	dimethyladenosine transferase	0.0419669	-2.19606
904515	Cj0176c	Cj0176c	lipoprotein	0.000596087	-2.19785
905121	Cj0818	Cj0818	lipoprotein	0.0022866	-2.31338
905123	Cj0819	Cj0819	hypothetical protein	0.0344326	-2.35734
904889	Cj0566	Cj0566	hypothetical protein	0.00637939	-2.41557
904518	Cj0178	Cj0178	TonB-denpendent outer membrane receptor	0.00120721	-2.5021
905369	Cj1078	Cj1078	hypothetical protein	0.0453554	-2.58352
905901	Cj1628	exbB2	putative exbB/tolQ family transport protein	0.0324026	-2.59471
904910	Cj0659c	Cj0659c	hypothetical protein	0.0187714	-2.81153
905066	Cj0755	cfrA	ferric enterobactin uptake receptor	0.00777241	-2.81256
904846	Cj0517	crcB	camphor resistance protein CrcB	0.000437859	-2.90967
905678	Cj1385	katA	catalase	4.02e-05	-2.91617
905902	Cj1629	exbD2	putative exbD/tolR family transport protein	0.0424227	-2.93858
904520	Cj0179	exbB1	biopolymer transport protein	0.00482834	-2.95962
905239	Cj0946	Cj0946	lipoprotein	0.0321972	-3.18123
905049	Cj0731	Cj0731	ABC transporter permease	0.0100386	-3.28929
904523	Cj0180	exbD1	biopolymer transport protein	0.00149438	-4.02514
905883	Cj1616	chuC	hemin uptake system ATP-binding protein	0.00414666	-4.05349
904516	Cj0177	Cj0177	iron transport protein	6.54e-05	-6.21712
905882	Cj1615	chuB	hemin uptake system permease	0.00737428	-8.78798
