# Supplementary material for: Transcriptomic analysis of Campylobacter jejuni NCTC 11168 in response to epinephrine and norepinephrine
Source: Front Microbiol. 2015 May 18;6:452. doi: 10.3389/fmicb.2015.00452 (PMC4435418; doi:10.3389/fmicb.2015.00452)
Supplement: Supplementary file 4 [file Table_4.XLS]

## Sheet: Sheet1
Table S4. Genes which are differentially expressed in response to epinephrine.
Differentially expressed gene common between NE and Epi is shown in boldface.
GeneID	Locus Tag	Gene Symebol	Description	p values	Fold change
904379	Cj0042	flgD	flagellar basal body rod modification protein	0.00487758	4.4774
905751	Cj1463	flgJ	hypothetical protein	0.0146476	4.17466
904547	Cj0037c	Cj0037c	cytochrome C	0.0171647	4.0042
905970	Cj1696c	rplX	50S ribosomal protein L24	7.49331e-05	3.76417
904375	Cj0040	Cj0040	hypothetical protein	0.00425122	3.75737
905971	Cj1697c	rplN	50S ribosomal protein L14	6.54508e-05	3.59714
904657	Cj0333c	fdxA	ferredoxin	6.76857e-05	3.50143
905750	Cj1462	flgI	flagellar basal body P-ring protein	0.0385811	3.46943
905766	Cj1479c	rpsI	30S ribosomal protein S9	0.000107331	3.44925
905982	Cj1708c	rpsJ	30S ribosomal protein S10	0.000189918	3.17132
905923	Cj1650	Cj1650	hypothetical protein	0.000725241	3.14247
906016	Cj0043	flgE	flagellar hook protein	0.00560289	3.04358
905973	Cj1699c	rpmC	50S ribosomal protein L29	2.44184e-05	3.00491
905979	Cj1705c	rplW	50S ribosomal protein L23	0.000316699	2.99134
906004	Cj1729c	flgE	flagellar hook protein FlgE	0.00429344	2.90396
905974	Cj1700c	rplP	50S ribosomal protein L16	0.000510571	2.85055
905533	Cj1242	Cj1242	hypothetical protein	0.042537	2.84331
905650	Cj1357c	nrfA	cytochrome C	0.000245017	2.79424
905874	Cj1607	ispDF	2-C-methyl-D-erythritol 4-phosphate cytidylyltransferase/ 2-C-methyl-D-erythritol 2,4-cyclodiphosphate synthase	0.036467	2.73454
905981	Cj1707c	rplC	50S ribosomal protein L3	0.000347206	2.6962
905767	Cj1480c	rplM	50S ribosomal protein L13	0.000557396	2.69564
905976	Cj1702c	rplV	50S ribosomal protein L22	0.0010024	2.67656
905980	Cj1706c	rplD	50S ribosomal protein L4	0.000295617	2.5452
905178	Cj0887c	flgL	flagellar hook-associated protein FlgL	0.0109951	2.51249
905975	Cj1701c	rpsC	30S ribosomal protein S3	0.000753226	2.49828
905977	Cj1703c	rpsS	30S ribosomal protein S19	0.000824966	2.38409
905462	Cj1172c	Cj1172c	hypothetical protein	0.00183757	2.35937
905102	Cj0799c	ruvA	Holliday junction DNA helicase RuvA	0.00684375	2.32143
904330	Cj0012c	rrc	non-heme iron protein	0.00150036	2.17418
905649	Cj1356c	Cj1356c	integral membrane protein	0.000128013	2.15673
905972	Cj1698c	rpsQ	30S ribosomal protein S17	0.000651957	2.15551
904352	Cj0015c	Cj0015c	hypothetical protein	0.0238375	2.12049
905875	Cj1608	Cj1608	two-component regulator	0.045767	2.08554
904608	Cj0284c	cheA	chemotaxis histidine kinase	0.0131259	2.08168
905514	Cj1224	Cj1224	iron-binding protein	0.0479715	1.99562
905966	Cj1692c	rplF	50S ribosomal protein L6	0.000475114	1.98496
905459	Cj1169c	Cj1169c	hypothetical protein	0.000154954	1.98492
904766	Cj0441	acpP	acyl carrier protein	0.00680338	1.94599
905680	Cj1387c	Cj1387c	hypothetical protein	0.00590951	1.9354
905460	Cj1170c	omp50	outer membrane protein	0.00101014	1.93119
905089	Cj0780	napA	nitrate reductase catalytic subunit	0.0181796	1.93076
905651	Cj1358c	nrfH	cytochrome C	0.00129736	1.91884
904569	Cj0243c	Cj0243c	hypothetical protein	0.0260091	1.90806
904951	Cj0783	napB	nitrate reductase small subunit	0.0413	1.89802
904693	Cj0370	rpsU	30S ribosomal protein S21	0.0131634	1.88308
905948	Cj1673c	recA	recombinase A	0.014477	1.88078
905965	Cj1691c	rplR	50S ribosomal protein L18	0.000305643	1.87253
905461	Cj1171c	ppi	peptidyl-prolyl cis-trans isomerase	0.00738216	1.83851
904898	Cj0573	Cj0573	putative GatB/Yqey family protein	0.0101576	1.82364
904897	Cj0572	ribA	bifunctional 3,4-dihydroxy-2-butanone 4-phosphate synthase/GTP cyclohydrolase II protein (EC:3.5.4.25)	0.0353075	1.78687
904607	Cj0283c	cheW	chemotaxis protein	0.0140163	1.78157
905969	Cj1695c	rplE	50S ribosomal protein L5	0.00352997	1.75173
905101	Cj0795c	murF	UDP-N-acetylmuramoyl-tripeptide D-alanyl-D-alanine ligase	0.0157338	1.74801
904820	Cj0640c	aspS	aspartyl-tRNA synthetase	0.000931423	1.7171
905967	Cj1693c	rpsH	30S ribosomal protein S8	0.00245218	1.69834
905978	Cj1704c	rplB	50S ribosomal protein L2	0.00275068	1.69648
904773	Cj0450c	rpmB	50S ribosomal protein L28	0.00212991	1.68679
905198	Cj0902	glnQ	glutamine transporter ATP-binding protein	0.0406858	1.67698
904622	Cj0298c	panB	3-methyl-2-oxobutanoate hydroxymethyltransferase	0.039797	1.67222
904459	Cj0125c	Cj0125c	hypothetical protein	0.00767719	1.66869
904957	Cj0955c	purL	phosphoribosylformylglycinamidine synthase II	0.00778591	1.66734
905743	Cj1455	prfB	peptide chain release factor 2	0.00399229	1.65681
904332	Cj0011c	Cj0011c	non-specific DNA binding protein	0.000206364	1.64387
905862	Cj1593	rpsK	30S ribosomal protein S11	0.000883528	1.64119
905103	Cj0800c	Cj0800c	ATPase	0.0226755	1.6388
905968	Cj1694c	rpsN	30S ribosomal protein S14	0.00603923	1.61895
904374	Cj0039c	typA	GTP-binding protein TypA	0.00229661	1.59363
904998	Cj0680c	uvrB	excinuclease ABC subunit B	0.0406095	1.58852
904400	Cj0073c	Cj0073c	hypothetical protein	0.0219867	1.58627
905853	Cj1583c	Cj1583c	peptide ABC transporter permease	0.01007	1.56318
905007	Cj0688	pta	phosphate acetyltransferase	0.0259652	1.55931
905964	Cj1690c	rpsE	30S ribosomal protein S5	0.00449304	1.55247
905876	Cj1609	Cj1609	sulfate adenylyltransferase	0.0141809	1.53914
905963	Cj1689c	rplO	50S ribosomal protein L15	0.000888747	1.53192
905441	Cj1151c	hldD	ADP-glyceromanno-heptose 6-epimerase	0.0309371	1.53098
905456	Cj1166c	Cj1166c	putative integral membrane protein	0.000488411	1.52765
904960	Cj0631c	Cj0631c	putative ribonuclease	0.0273192	1.52592
905799	Cj1508c	fdhD	formate dehydrogenase accessory protein	0.00776244	1.52338
905072	Cj0762c	aspB	aspartate aminotransferase	0.00278383	1.52264
904968	Cj0638c	ppa	inorganic pyrophosphatase	0.000841273	1.51932
905796	Cj1506c	Cj1506c	MCP-type signal transduction protein	0.0169106	1.51866
904753	Cj0429c	Cj0429c	hypothetical protein	0.00251171	1.51748
905825	Cj1592	rpsM	30S ribosomal protein S13	0.00396228	1.51512
904535	Cj0193c	tig	trigger factor	0.00986658	1.51095
905128	Cj0798c	ddl	D-alanyl-alanine synthetase A	0.000193846	1.50948
905476	Cj1186c	petA	ubiquinol-cytochrome C reductase iron-sulfur subunit	0.000491138	1.5094
904428	Cj0099	birA	biotin--protein ligase	0.00145764	-1.50453
905726	Cj1437c	Cj1437c	aminotransferase	5.79083e-05	-1.50558
905272	Cj0981c	cjaB	MFS transport protein	0.000180387	-1.50831
905985	Cj1711c	ksgA	dimethyladenosine transferase	0.0344979	-1.52434
905147	Cj0873c	Cj0873c	hypothetical protein	0.00150359	-1.52648
905933	Cj1661	Cj1661	ABC transporter permease	0.0035845	-1.52765
904882	Cj0555	Cj0555	dicarboxylate carrier protein MatC	0.00356327	-1.52895
905372	Cj1081c	thiE	thiamin-phosphate pyrophosphorylase	0.00047524	-1.53057
905202	Cj1725	Cj1725	hypothetical protein	0.00578704	-1.5348
904477	Cj0713	trmD	tRNA (guanine-N1)-methyltransferase	0.0199212	-1.53712
905934	Cj1662	Cj1662	integral membrane protein	0.000849955	-1.54002
905724	Cj1435c	Cj1435c	phosphatase	0.000334875	-1.54338
904583	Cj0257	dgkA	diacylglycerol kinase	0.0470532	-1.54529
904792	Cj0469	Cj0469	amino acid ABC transporter ATP-binding protein	0.011171	-1.54587
904702	Cj0379c	Cj0379c	sulfite oxidase subunit YedY	0.000913901	-1.54771
905676	Cj1383c	Cj1383c	hypothetical protein	0.0153005	-1.55788
905046	Cj0728	Cj0728	hypothetical protein	0.00171058	-1.57496
904825	Cj0495	Cj0495	methyltransferase domain-containing protein	0.00056401	-1.58527
904617	Cj0293	surE	stationary phase survival protein SurE	0.00430835	-1.59653
905156	Cj0856	lepP	signal peptidase I	0.0224738	-1.5995
905577	Cj1285c	Cj1285c	hypothetical protein	0.00768596	-1.60826
904588	Cj0263	Cj0263	zinc transporter ZupT	0.0079324	-1.61352
5066043	Cj1392	metC	hypothetical protein	0.000338217	-1.61428
905850	Cj1580c	Cj1580c	peptide ABC transporter ATP-binding protein	0.0140753	-1.62388
905542	Cj1251	Cj1251	hypothetical protein	0.00672528	-1.62757
905952	Cj1677	Cj1677	lipoprotein	0.000882285	-1.66355
905679	Cj1386	Cj1386	ankyrin-repeat containing protein	0.0347945	-1.66681
904548	Cj0204	Cj0204	oligopeptide transporter	0.00154466	-1.67026
905239	Cj0946	Cj0946	lipoprotein	0.0174356	-1.67724
905376	Cj1085c	mfd	transcription-repair coupling factor	7.45506e-06	-1.67838
905932	Cj1660	Cj1660	integral membrane protein	2.7147e-05	-1.67929
905237	Cj0934c	Cj0934c	sodium:amino-acid symporter family protein	0.00981091	-1.68572
905992	Cj1715	Cj1715	acetyltransferase	0.00376718	-1.70261
905884	Cj1617	chuD	hemin uptake system substrate-binding protein	0.0235087	-1.74648
905451	Cj1161c	Cj1161c	cation-transporting ATPase	0.00169925	-1.75173
905236	Cj0940c	glnP	glutamine transporter permease	0.00249824	-1.76255
905273	Cj0982c	cjaA	amino acid transporter substrate-binding protein	0.0021602	-1.7635
905448	Cj1158c	Cj1158c	hypothetical protein	0.0376612	-1.76517
905266	Cj0975	Cj0975	outer-membrane protein	0.000407306	-1.77146
905129	Cj0560	Cj0560	MATE family transport protein	0.00527293	-1.8011
905983	Cj1709c	Cj1709c	ribosomal pseudouridine synthase	0.000122207	-1.80163
905501	Cj1211	Cj1211	competence family protein	0.0158251	-1.81537
904701	Cj0378c	Cj0378c	ferric reductase-like transmembrane protein	0.0163347	-1.81905
905450	Cj1160c	Cj1160c	hypothetical protein	0.0403593	-1.82908
905049	Cj0731	Cj0731	ABC transporter permease	0.00574242	-1.83893
905986	Cj1712	Cj1712	hypothetical protein	0.00191839	-1.84111
905071	Cj0761	Cj0761	hypothetical protein	0.0098948	-1.84455
905047	Cj0729	Cj0729	putative type I phosphodiesterase/nucleotide pyrophosphatase	0.00470865	-1.86407
905930	Cj1658	Cj1658	iron permease	0.000465827	-1.9382
905802	Cj1514c	Cj1514c	hypothetical protein	0.00170707	-2.00508
904517	Cj0035c	Cj0035c	efflux protein	0.0269033	-2.09024
904846	Cj0517	crcB	camphor resistance protein CrcB	0.0113572	-2.14189
904513	Cj0175c	cfbpA	iron-uptake ABC transporter substrate-binding protein	6.49848e-05	-2.24051
905121	Cj0818	Cj0818	lipoprotein	0.00287936	-2.2669
905881	Cj1614	chuA	hemin uptake system outer membrane receptor	0.00368043	-2.27953
904512	Cj0174c	cfbpB	iron-uptake ABC transporter permease	0.000775998	-2.2884
905070	Cj0760	Cj0760	hypothetical protein	0.00873131	-2.34297
904515	Cj0176c	Cj0176c	lipoprotein	0.000597476	-2.45313
905123	Cj0819	Cj0819	hypothetical protein	0.000764066	-2.52832
904838	Cj0509c	clpB	ATP-dependent Clp protease ATP-binding subunit	0.00516881	-2.72319
905678	Cj1385	katA	catalase	7.26256e-05	-2.78606
905901	Cj1628	exbB2	putative exbB/tolQ family transport protein	0.00505395	-2.92082
904518	Cj0178	Cj0178	TonB-denpendent outer membrane receptor	0.000348485	-3.0998
905902	Cj1629	exbD2	putative exbD/tolR family transport protein	0.00590699	-3.12359
904520	Cj0179	exbB1	biopolymer transport protein	0.00402152	-3.24432
905066	Cj0755	cfrA	ferric enterobactin uptake receptor	5.01243e-06	-3.37208
904523	Cj0180	exbD1	biopolymer transport protein	0.00116156	-4.73398
905883	Cj1616	chuC	hemin uptake system ATP-binding protein	0.000112342	-6.08267
904516	Cj0177	Cj0177	iron transport protein	3.6872e-05	-6.14232
905882	Cj1615	chuB	hemin uptake system permease	1.44391e-05	-16.4314
